# Supplementary material for: 1-(4-Methyl­phenyl­sulfon­yl)-5,6-di­nitro-1H-indazole
Source: Acta Crystallogr Sect E Struct Rep Online. 2013 Dec 24;70(Pt 1):o101. doi: 10.1107/S1600536813034326 (PMC3914120; doi:10.1107/S1600536813034326)
Supplement: Supplementary file 1 [file e-70-0o101-sup1.cif]

##############################################################################
#                                                                            #
# This CIF contains the data in a paper accepted for publication in          #
# Acta Crystallographica Section E. It conforms to the requirements of       #
# Notes for Authors for Acta Crystallographica Section E, and has been       #
# peer reviewed under the auspices of the IUCr Commission on Journals.       #
#                                                                            #
# Full details of the Crystallographic Information File format               #
# are given in the paper "The Crystallographic Information File (CIF):       #
# a New Standard Archive File for Crystallography" by S. R. Hall, F. H.      #
# Allen and I. D. Brown [Acta Cryst. (1991), A47, 655-685].                  #
#                                                                            #
# The current version of the core CIF dictionary is obtainable from          #
# ftp://ftp.iucr.org/pub/cif_core.dic.                                       #
#                                                                            #
# Software is freely available for graphical display of the structure(s)     #
# in this CIF. For information consult the CIF software page                 #
# http://www.iucr.org/resources/cif/software.                                #
#                                                                            #
# This file may be used for bona fide research purposes within the           #
# scientific community so long as proper attribution is given to the journal # 
# article from which it was obtained.                                        #
#                                                                            #
##############################################################################
data_I
_database_code_depnum_ccdc_archive 'CCDC 978262'
_audit_creation_method     SHELXL-97
_journal_date_recd_electronic     2013-12-19
_journal_date_accepted     2013-12-20
_journal_name_full     'Acta Crystallographica, Section E'
_journal_year     2014
_journal_volume     70
_journal_issue      1
_journal_page_first     o101
_journal_page_last     o101
_journal_paper_category     QO
_journal_paper_doi     10.1107/S1600536813034326
_journal_coeditor_code     BT6953
_publ_contact_author_name     'Bassou Oulemda'
_publ_contact_author_address
;
Laboratoire de Chimie Organique et Analytique
Universit\'e Sultan Moulay Slimane,
Facult\'e des Sciences et Techniques, B\'eni-Mellal, BP 523, Morocco
;
_publ_contact_author_email     'b_oulemda@yahoo.fr'
_publ_contact_author_fax     '212 537 77 54 40'
_publ_contact_author_phone     '212 537 77 54 40'
_publ_section_title
;
1-(4-Methylphenylsulfonyl)-5,6-dinitro-1<i>H</i>-indazole
;
loop_
    _publ_author_name
    _publ_author_address
    'Oulemda, Bassou'
;
Laboratoire de Chimie Organique et Analytique
Universit\'e Sultan Moulay Slimane,
Facult\'e des Sciences et Techniques, B\'eni-Mellal, BP 523, Morocco
;
    'Rakib, El Mostapha'
;
Laboratoire de Chimie Organique et Analytique
Universit\'e Sultan Moulay Slimane,
Facult\'e des Sciences et Techniques, B\'eni-Mellal, BP 523, Morocco
;
    'Abbassi, Najat'
;
Laboratoire de Chimie Organique et Analytique
Universit\'e Sultan Moulay Slimane,
Facult\'e des Sciences et Techniques, B\'eni-Mellal, BP 523, Morocco
;
    'Saadi, Mohamed'
;
Laboratoire de Chimie du Solide Appliqu\'ee,
Facult\'e des Sciences, Universit\'e Mohammed V-Agdal
Avenue Ibn Battouta, BP 1014, Rabat, Morocco
;
    'El Ammari, Lahcen'
;
Laboratoire de Chimie du Solide Appliqu\'ee,
Facult\'e des Sciences, Universit\'e Mohammed V-Agdal
Avenue Ibn Battouta, BP 1014, Rabat, Morocco
;
_chemical_name_systematic
;
1-(4-Methylphenylsulfonyl)-5,6-dinitro-1<i>H</i>-indazole
;
_chemical_name_common     ?
_chemical_formula_moiety     'C14 H10 N4 O6 S'
_chemical_formula_sum     'C14 H10 N4 O6 S'
_chemical_formula_iupac     'C14 H10 N4 O6 S'
_chemical_formula_weight     362.32
_chemical_melting_point     ?
_symmetry_cell_setting     triclinic
_symmetry_space_group_name_H-M     'P -1'
_symmetry_space_group_name_Hall     '-P 1'
loop_
    _symmetry_equiv_pos_as_xyz
    'x, y, z'
    '-x, -y, -z'
_cell_length_a     7.4125(3)
_cell_length_b     8.5371(3)
_cell_length_c     13.0825(5)
_cell_angle_alpha     90.401(2)
_cell_angle_beta     95.707(2)
_cell_angle_gamma     111.302(2)
_cell_volume     766.66(5)
_cell_formula_units_Z     2
_cell_measurement_reflns_used     3383
_cell_measurement_theta_min     2.56
_cell_measurement_theta_max     27.09
_cell_measurement_temperature     296(2)
_exptl_crystal_description     Block
_exptl_crystal_colour     colourless
_exptl_crystal_size_max     0.42
_exptl_crystal_size_mid     0.35
_exptl_crystal_size_min     0.28
_exptl_crystal_density_diffrn     1.570
_exptl_crystal_density_meas     ?
_exptl_crystal_density_method     'not measured'
_exptl_crystal_F_000     372
_exptl_absorpt_coefficient_mu     0.254
_exptl_absorpt_correction_type     multi-scan
_exptl_absorpt_process_details     '(SADABS; Bruker, 2009)'
_exptl_absorpt_correction_T_min     0.6934
_exptl_absorpt_correction_T_max     0.7466
_exptl_special_details     ?
_diffrn_ambient_temperature     296(2)
_diffrn_radiation_type     MoK\a
_diffrn_radiation_wavelength     0.71073
_diffrn_radiation_source     'fine-focus sealed tube'
_diffrn_radiation_monochromator     graphite
_diffrn_measurement_device_type     'Bruker X8 APEX'
_diffrn_measurement_method     '\f and \w scans'
_diffrn_reflns_number     19101
_diffrn_reflns_av_R_equivalents     0.0306
_diffrn_reflns_av_sigmaI/netI     0.0186
_diffrn_reflns_theta_min     2.56
_diffrn_reflns_theta_max     27.09
_diffrn_reflns_theta_full     27.09
_diffrn_measured_fraction_theta_max     1.000
_diffrn_measured_fraction_theta_full     1.000
_diffrn_reflns_limit_h_min     -9
_diffrn_reflns_limit_h_max     9
_diffrn_reflns_limit_k_min     -10
_diffrn_reflns_limit_k_max     10
_diffrn_reflns_limit_l_min     -16
_diffrn_reflns_limit_l_max     16
_refine_special_details
;
Refinement of <i>F</i>^2^ against all reflections. The weighted <i>R</i>-factor
<i>wR</i> and goodness of fit <i>S</i> are based on <i>F</i>^2^, conventional
<i>R</i>-factors <i>R</i> are based on <i>F</i>, with <i>F</i> set to zero for
negative <i>F</i>^2^. The threshold expression of <i>F</i>^2^ >
\s(<i>F</i>^2^) is used only for calculating <i>R</i>-factors(gt) <i>etc</i>.
and is not relevant to the choice of reflections for refinement.
<i>R</i>-factors based on <i>F</i>^2^ are statistically about twice as large
as those based on <i>F</i>, and <i>R</i>- factors based on all data will be
even larger.
;
_reflns_number_total     3383
_reflns_number_gt     2984
_reflns_threshold_expression     I>2\s(I)
_refine_ls_structure_factor_coef     Fsqd
_refine_ls_matrix_type     full
_refine_ls_R_factor_all     0.0475
_refine_ls_R_factor_gt     0.0423
_refine_ls_wR_factor_gt     0.1188
_refine_ls_wR_factor_ref     0.1246
_refine_ls_goodness_of_fit_ref     1.068
_refine_ls_restrained_S_all     1.068
_refine_ls_number_reflns     3383
_refine_ls_number_parameters     227
_refine_ls_number_restraints     0
_refine_ls_hydrogen_treatment     constr
_refine_ls_weighting_scheme     calc
_refine_ls_weighting_details
         'calc w=1/[\s^2^(Fo^2^)+(0.0641P)^2^+0.3549P] where P=(Fo^2^+2Fc^2^)/3'
_atom_sites_solution_hydrogens     geom
_atom_sites_solution_primary     direct
_atom_sites_solution_secondary     difmap
_refine_ls_shift/su_max     0.000
_refine_ls_shift/su_mean     0.000
_refine_diff_density_max     0.461
_refine_diff_density_min     -0.317
_refine_ls_extinction_method     'SHELXL97 (Sheldrick, 2008)'
_refine_ls_extinction_coef     0.023(4)
_refine_ls_extinction_expression
                                  'Fc^*^=kFc[1+0.001xFc^2^\l^3^/sin(2\q)]^-1/4^'
loop_
    _atom_type_symbol
    _atom_type_description
    _atom_type_scat_dispersion_real
    _atom_type_scat_dispersion_imag
    _atom_type_scat_source
    'C' 'C' 0.0033 0.0016
                         'International Tables Vol C Tables 4.2.6.8 and 6.1.1.4'
    'H' 'H' 0.0000 0.0000
                         'International Tables Vol C Tables 4.2.6.8 and 6.1.1.4'
    'N' 'N' 0.0061 0.0033
                         'International Tables Vol C Tables 4.2.6.8 and 6.1.1.4'
    'O' 'O' 0.0106 0.0060
                         'International Tables Vol C Tables 4.2.6.8 and 6.1.1.4'
    'S' 'S' 0.1246 0.1234
                         'International Tables Vol C Tables 4.2.6.8 and 6.1.1.4'
_computing_data_collection     'APEX2 (Bruker, 2009)'
_computing_cell_refinement     'SAINT (Bruker, 2009)'
_computing_data_reduction     'SAINT (Bruker, 2009)'
_computing_structure_solution     'SHELXS97 (Sheldrick, 2008)'
_computing_structure_refinement     'SHELXL97 (Sheldrick, 2008)'
_computing_molecular_graphics     'ORTEP-3 for Windows (Farrugia, 2012)'
_computing_publication_material
                               'PLATON (Spek, 2009) and publCIF (Westrip, 2010)'
loop_
    _atom_site_type_symbol
    _atom_site_label
    _atom_site_fract_x
    _atom_site_fract_y
    _atom_site_fract_z
    _atom_site_U_iso_or_equiv
    _atom_site_adp_type
    _atom_site_calc_flag
    _atom_site_refinement_flags
    _atom_site_occupancy
    _atom_site_symmetry_multiplicity
    _atom_site_disorder_assembly
    _atom_site_disorder_group
    C C1 0.0249(2) 0.1414(2) 0.35023(12) 0.0319(3) Uani d . 1 1 . .
    C C2 0.1588(3) 0.2338(2) 0.43202(13) 0.0365(4) Uani d . 1 1 . .
    H H2 0.2924 0.2632 0.4312 0.044 Uiso calc R 1 1 . .
    C C3 0.0814(3) 0.2782(2) 0.51328(13) 0.0370(4) Uani d . 1 1 . .
    C C4 -0.1209(3) 0.2326(2) 0.51564(13) 0.0389(4) Uani d . 1 1 . .
    C C5 -0.2510(3) 0.1422(2) 0.43547(14) 0.0395(4) Uani d . 1 1 . .
    H H5 -0.3845 0.1121 0.4373 0.047 Uiso calc R 1 1 . .
    C C6 -0.1768(2) 0.0965(2) 0.35082(13) 0.0340(4) Uani d . 1 1 . .
    C C7 -0.2599(3) 0.0120(2) 0.25344(14) 0.0401(4) Uani d . 1 1 . .
    H H7 -0.3929 -0.0317 0.2322 0.048 Uiso calc R 1 1 . .
    C C8 0.2592(2) 0.2835(2) 0.12063(13) 0.0341(4) Uani d . 1 1 . .
    C C9 0.3100(3) 0.4449(2) 0.16444(15) 0.0459(4) Uani d . 1 1 . .
    H H9 0.3465 0.4669 0.2347 0.055 Uiso calc R 1 1 . .
    C C10 0.3047(3) 0.5715(3) 0.10045(19) 0.0540(5) Uani d . 1 1 . .
    H H10 0.3356 0.6796 0.1286 0.065 Uiso calc R 1 1 . .
    C C11 0.2545(3) 0.5414(3) -0.00455(17) 0.0494(5) Uani d . 1 1 . .
    C C12 0.2060(3) 0.3792(3) -0.04551(16) 0.0523(5) Uani d . 1 1 . .
    H H12 0.1725 0.3578 -0.1160 0.063 Uiso calc R 1 1 . .
    C C13 0.2064(3) 0.2490(3) 0.01622(14) 0.0434(4) Uani d . 1 1 . .
    H H13 0.1718 0.1404 -0.0118 0.052 Uiso calc R 1 1 . .
    C C14 0.2506(4) 0.6822(4) -0.0728(2) 0.0757(8) Uani d . 1 1 . .
    H H14A 0.3662 0.7798 -0.0550 0.114 Uiso calc R 1 1 . .
    H H14B 0.1380 0.7089 -0.0635 0.114 Uiso calc R 1 1 . .
    H H14C 0.2451 0.6474 -0.1434 0.114 Uiso calc R 1 1 . .
    N N1 0.2229(3) 0.3722(2) 0.59984(13) 0.0499(4) Uani d . 1 1 . .
    N N2 -0.1975(3) 0.2944(2) 0.60016(14) 0.0537(5) Uani d . 1 1 . .
    N N3 -0.1278(2) 0.00328(19) 0.19798(11) 0.0396(3) Uani d . 1 1 . .
    N N4 0.0489(2) 0.07838(19) 0.25754(11) 0.0361(3) Uani d . 1 1 . .
    O O1 0.3506(3) 0.5014(3) 0.58078(16) 0.0959(8) Uani d . 1 1 . .
    O O2 0.2091(4) 0.3122(3) 0.68252(13) 0.0874(7) Uani d . 1 1 . .
    O O3 -0.0949(3) 0.4309(2) 0.64245(15) 0.0780(6) Uani d . 1 1 . .
    O O4 -0.3607(3) 0.2146(3) 0.61839(17) 0.0944(7) Uani d . 1 1 . .
    O O5 0.4057(2) 0.1788(2) 0.28403(11) 0.0491(4) Uani d . 1 1 . .
    O O6 0.2305(2) -0.02753(18) 0.14045(12) 0.0538(4) Uani d . 1 1 . .
    S S1 0.25624(6) 0.11985(6) 0.20019(3) 0.03714(16) Uani d . 1 1 . .
loop_
    _atom_site_aniso_label
    _atom_site_aniso_U_11
    _atom_site_aniso_U_22
    _atom_site_aniso_U_33
    _atom_site_aniso_U_12
    _atom_site_aniso_U_13
    _atom_site_aniso_U_23
    C1 0.0385(8) 0.0306(8) 0.0282(8) 0.0145(7) 0.0030(6) 0.0020(6)
    C2 0.0380(9) 0.0381(9) 0.0325(8) 0.0140(7) -0.0008(7) -0.0007(7)
    C3 0.0487(10) 0.0311(8) 0.0301(8) 0.0145(7) 0.0004(7) 0.0002(6)
    C4 0.0540(11) 0.0348(9) 0.0329(9) 0.0200(8) 0.0128(8) 0.0052(7)
    C5 0.0400(9) 0.0410(9) 0.0396(9) 0.0160(8) 0.0096(7) 0.0059(7)
    C6 0.0357(8) 0.0326(8) 0.0337(8) 0.0126(7) 0.0028(7) 0.0038(6)
    C7 0.0359(9) 0.0423(9) 0.0384(9) 0.0112(7) -0.0012(7) -0.0009(7)
    C8 0.0316(8) 0.0409(9) 0.0322(8) 0.0157(7) 0.0053(6) -0.0024(7)
    C9 0.0515(11) 0.0454(10) 0.0396(10) 0.0172(9) 0.0019(8) -0.0073(8)
    C10 0.0575(13) 0.0419(11) 0.0643(14) 0.0192(9) 0.0102(11) 0.0015(10)
    C11 0.0371(10) 0.0604(12) 0.0581(12) 0.0230(9) 0.0183(9) 0.0208(10)
    C12 0.0515(11) 0.0751(14) 0.0351(10) 0.0277(11) 0.0092(8) 0.0092(9)
    C13 0.0475(10) 0.0515(11) 0.0322(9) 0.0193(9) 0.0057(8) -0.0061(8)
    C14 0.0625(15) 0.0889(19) 0.094(2) 0.0421(14) 0.0337(14) 0.0504(16)
    N1 0.0650(11) 0.0446(9) 0.0355(9) 0.0168(8) -0.0028(8) -0.0076(7)
    N2 0.0717(12) 0.0547(10) 0.0418(9) 0.0282(9) 0.0205(9) 0.0028(8)
    N3 0.0415(8) 0.0407(8) 0.0332(8) 0.0129(7) -0.0027(6) -0.0040(6)
    N4 0.0360(7) 0.0409(8) 0.0298(7) 0.0127(6) 0.0015(6) -0.0040(6)
    O1 0.0898(15) 0.0859(14) 0.0680(12) -0.0171(12) -0.0005(11) -0.0216(11)
    O2 0.1383(19) 0.0776(12) 0.0387(9) 0.0375(13) -0.0184(10) 0.0019(8)
    O3 0.1032(15) 0.0646(11) 0.0696(11) 0.0315(10) 0.0245(11) -0.0176(9)
    O4 0.0930(15) 0.0952(15) 0.0867(14) 0.0130(12) 0.0569(13) -0.0114(12)
    O5 0.0403(7) 0.0691(9) 0.0438(7) 0.0289(7) -0.0017(6) 0.0018(7)
    O6 0.0701(10) 0.0486(8) 0.0543(9) 0.0339(7) 0.0137(7) -0.0048(7)
    S1 0.0394(3) 0.0435(3) 0.0349(2) 0.0227(2) 0.00423(18) -0.00191(18)
_geom_special_details
;
All e.s.d.'s (except the e.s.d. in the dihedral angle between two l.s. planes)
are estimated using the full covariance matrix. The cell e.s.d.'s are taken
into account individually in the estimation of e.s.d.'s in distances, angles
and torsion angles; correlations between e.s.d.'s in cell parameters are only
used when they are defined by crystal symmetry. An approximate (isotropic)
treatment of cell e.s.d.'s is used for estimating e.s.d.'s involving l.s.
planes.
;
loop_
    _geom_bond_atom_site_label_1
    _geom_bond_atom_site_label_2
    _geom_bond_site_symmetry_2
    _geom_bond_distance
    _geom_bond_publ_flag
    C1 N4 . 1.377(2) ?
    C1 C2 . 1.400(2) ?
    C1 C6 . 1.403(2) ?
    C2 C3 . 1.370(2) ?
    C2 H2 . 0.9300 ?
    C3 C4 . 1.409(3) ?
    C3 N1 . 1.472(2) ?
    C4 C5 . 1.368(3) ?
    C4 N2 . 1.469(2) ?
    C5 C6 . 1.397(2) ?
    C5 H5 . 0.9300 ?
    C6 C7 . 1.425(2) ?
    C7 N3 . 1.298(2) ?
    C7 H7 . 0.9300 ?
    C8 C13 . 1.382(2) ?
    C8 C9 . 1.392(3) ?
    C8 S1 . 1.7429(18) ?
    C9 C10 . 1.381(3) ?
    C9 H9 . 0.9300 ?
    C10 C11 . 1.384(3) ?
    C10 H10 . 0.9300 ?
    C11 C12 . 1.387(3) ?
    C11 C14 . 1.509(3) ?
    C12 C13 . 1.379(3) ?
    C12 H12 . 0.9300 ?
    C13 H13 . 0.9300 ?
    C14 H14A . 0.9600 ?
    C14 H14B . 0.9600 ?
    C14 H14C . 0.9600 ?
    N1 O2 . 1.198(2) ?
    N1 O1 . 1.211(3) ?
    N2 O4 . 1.202(3) ?
    N2 O3 . 1.227(3) ?
    N3 N4 . 1.383(2) ?
    N4 S1 . 1.6992(15) ?
    O5 S1 . 1.4245(14) ?
    O6 S1 . 1.4186(14) ?
loop_
    _geom_angle_atom_site_label_1
    _geom_angle_atom_site_label_2
    _geom_angle_atom_site_label_3
    _geom_angle_site_symmetry_1
    _geom_angle_site_symmetry_3
    _geom_angle
    _geom_angle_publ_flag
    N4 C1 C2 . . 132.03(16) ?
    N4 C1 C6 . . 105.65(15) ?
    C2 C1 C6 . . 122.32(16) ?
    C3 C2 C1 . . 116.04(16) ?
    C3 C2 H2 . . 122.0 ?
    C1 C2 H2 . . 122.0 ?
    C2 C3 C4 . . 122.37(16) ?
    C2 C3 N1 . . 115.68(17) ?
    C4 C3 N1 . . 121.92(16) ?
    C5 C4 C3 . . 121.29(16) ?
    C5 C4 N2 . . 117.78(18) ?
    C3 C4 N2 . . 120.69(17) ?
    C4 C5 C6 . . 117.80(17) ?
    C4 C5 H5 . . 121.1 ?
    C6 C5 H5 . . 121.1 ?
    C5 C6 C1 . . 120.16(16) ?
    C5 C6 C7 . . 134.80(17) ?
    C1 C6 C7 . . 105.00(15) ?
    N3 C7 C6 . . 111.90(16) ?
    N3 C7 H7 . . 124.1 ?
    C6 C7 H7 . . 124.1 ?
    C13 C8 C9 . . 121.71(18) ?
    C13 C8 S1 . . 119.26(14) ?
    C9 C8 S1 . . 119.01(14) ?
    C10 C9 C8 . . 118.03(18) ?
    C10 C9 H9 . . 121.0 ?
    C8 C9 H9 . . 121.0 ?
    C9 C10 C11 . . 121.7(2) ?
    C9 C10 H10 . . 119.2 ?
    C11 C10 H10 . . 119.2 ?
    C10 C11 C12 . . 118.67(19) ?
    C10 C11 C14 . . 120.6(2) ?
    C12 C11 C14 . . 120.8(2) ?
    C13 C12 C11 . . 121.32(19) ?
    C13 C12 H12 . . 119.3 ?
    C11 C12 H12 . . 119.3 ?
    C12 C13 C8 . . 118.61(19) ?
    C12 C13 H13 . . 120.7 ?
    C8 C13 H13 . . 120.7 ?
    C11 C14 H14A . . 109.5 ?
    C11 C14 H14B . . 109.5 ?
    H14A C14 H14B . . 109.5 ?
    C11 C14 H14C . . 109.5 ?
    H14A C14 H14C . . 109.5 ?
    H14B C14 H14C . . 109.5 ?
    O2 N1 O1 . . 124.8(2) ?
    O2 N1 C3 . . 118.03(18) ?
    O1 N1 C3 . . 117.08(18) ?
    O4 N2 O3 . . 124.3(2) ?
    O4 N2 C4 . . 118.2(2) ?
    O3 N2 C4 . . 117.26(19) ?
    C7 N3 N4 . . 106.16(14) ?
    C1 N4 N3 . . 111.21(14) ?
    C1 N4 S1 . . 128.92(12) ?
    N3 N4 S1 . . 118.15(11) ?
    O6 S1 O5 . . 121.02(9) ?
    O6 S1 N4 . . 106.26(8) ?
    O5 S1 N4 . . 103.11(8) ?
    O6 S1 C8 . . 110.38(9) ?
    O5 S1 C8 . . 110.65(9) ?
    N4 S1 C8 . . 103.62(8) ?
loop_
    _geom_hbond_atom_site_label_D
    _geom_hbond_atom_site_label_H
    _geom_hbond_atom_site_label_A
    _geom_hbond_site_symmetry_A
    _geom_hbond_distance_DH
    _geom_hbond_distance_HA
    _geom_hbond_distance_DA
    _geom_hbond_angle_DHA
    C5 H5 O5 1_455 0.93 2.61 3.175(2) 119.9
_iucr_refine_instructions_details
;
TITL EL13_D526_BO37 in P-1
CELL  0.71073   7.4125   8.5371  13.0825   90.401   95.707  111.302
ZERR     2.00   0.0003   0.0003   0.0005    0.002    0.002    0.002
LATT   1
SFAC  C    H    N    O    S
UNIT  28   20   8    12   2
MERG   2
SHEL  60 0.78
OMIT  0 0 1
ACTA
FMAP   2
PLAN   10
BOND
BOND $H
HTAB 2.6
EQIV $1 x-1, y, z
HTAB C5 O5_$1
L.S.  10
TEMP    23.00
size 0.41 0.36 0.21
WGHT      0.0641      0.3549
EXTI    0.022587
FVAR       0.90785
C1    1    0.024870    0.141374    0.350233    11.00000    0.03848    0.03057 =
         0.02825    0.00197    0.00302    0.01455
C2    1    0.158780    0.233764    0.432020    11.00000    0.03797    0.03815 =
         0.03247   -0.00075   -0.00077    0.01402
AFIX  43
H2    2    0.292358    0.263213    0.431234    11.00000   -1.20000
AFIX   0
C3    1    0.081377    0.278222    0.513283    11.00000    0.04868    0.03111 =
         0.03007    0.00020    0.00041    0.01445
C4    1   -0.120934    0.232585    0.515640    11.00000    0.05400    0.03484 =
         0.03287    0.00520    0.01280    0.02001
C5    1   -0.251047    0.142193    0.435474    11.00000    0.04001    0.04104 =
         0.03961    0.00595    0.00961    0.01596
AFIX  43
H5    2   -0.384471    0.112146    0.437277    11.00000   -1.20000
AFIX   0
C6    1   -0.176834    0.096525    0.350818    11.00000    0.03567    0.03262 =
         0.03372    0.00376    0.00280    0.01260
C7    1   -0.259939    0.012009    0.253440    11.00000    0.03591    0.04228 =
         0.03843   -0.00092   -0.00121    0.01120
AFIX  43
H7    2   -0.392909   -0.031656    0.232175    11.00000   -1.20000
AFIX   0
C8    1    0.259198    0.283472    0.120625    11.00000    0.03159    0.04088 =
         0.03218   -0.00236    0.00526    0.01569
C9    1    0.310048    0.444927    0.164441    11.00000    0.05154    0.04537 =
         0.03957   -0.00728    0.00192    0.01716
AFIX  43
H9    2    0.346539    0.466884    0.234718    11.00000   -1.20000
AFIX   0
C10   1    0.304684    0.571466    0.100445    11.00000    0.05745    0.04195 =
         0.06425    0.00146    0.01021    0.01917
AFIX  43
H10   2    0.335565    0.679570    0.128612    11.00000   -1.20000
AFIX   0
C11   1    0.254508    0.541450   -0.004548    11.00000    0.03711    0.06038 =
         0.05809    0.02077    0.01834    0.02296
C12   1    0.205985    0.379217   -0.045507    11.00000    0.05153    0.07505 =
         0.03511    0.00919    0.00924    0.02766
AFIX  43
H12   2    0.172519    0.357807   -0.116011    11.00000   -1.20000
AFIX   0
C13   1    0.206375    0.249047    0.016224    11.00000    0.04754    0.05151 =
         0.03221   -0.00607    0.00568    0.01929
AFIX  43
H13   2    0.171811    0.140367   -0.011818    11.00000   -1.20000
AFIX   0
C14   1    0.250599    0.682208   -0.072821    11.00000    0.06253    0.08890 =
         0.09388    0.05036    0.03366    0.04208
AFIX  33
H14A  2    0.366194    0.779808   -0.055003    11.00000   -1.50000
H14B  2    0.138000    0.708926   -0.063518    11.00000   -1.50000
H14C  2    0.245117    0.647425   -0.143369    11.00000   -1.50000
AFIX   0
N1    3    0.222902    0.372202    0.599839    11.00000    0.06502    0.04461 =
         0.03549   -0.00756   -0.00277    0.01685
N2    3   -0.197546    0.294359    0.600159    11.00000    0.07173    0.05475 =
         0.04182    0.00285    0.02049    0.02815
N3    3   -0.127784    0.003282    0.197981    11.00000    0.04149    0.04075 =
         0.03320   -0.00401   -0.00269    0.01295
N4    3    0.048932    0.078378    0.257535    11.00000    0.03605    0.04085 =
         0.02978   -0.00401    0.00152    0.01267
O1    4    0.350628    0.501391    0.580783    11.00000    0.08982    0.08587 =
         0.06804   -0.02158   -0.00053   -0.01713
O2    4    0.209069    0.312225    0.682518    11.00000    0.13830    0.07760 =
         0.03869    0.00195   -0.01838    0.03754
O3    4   -0.094920    0.430868    0.642454    11.00000    0.10320    0.06464 =
         0.06961   -0.01760    0.02451    0.03147
O4    4   -0.360704    0.214639    0.618391    11.00000    0.09302    0.09524 =
         0.08671   -0.01139    0.05686    0.01302
O5    4    0.405673    0.178798    0.284035    11.00000    0.04033    0.06914 =
         0.04383    0.00180   -0.00167    0.02887
O6    4    0.230494   -0.027528    0.140449    11.00000    0.07010    0.04856 =
         0.05426   -0.00485    0.01368    0.03389
S1    5    0.256243    0.119853    0.200186    11.00000    0.03944    0.04347 =
         0.03487   -0.00191    0.00423    0.02274
HKLF 4
REM  EL13_D526_BO37 in P-1
REM R1 =  0.0423 for    2984 Fo > 4sig(Fo)  and  0.0475 for all    3383 data
REM    227 parameters refined using      0 restraints
END
WGHT      0.0641      0.3549
REM Highest difference peak  0.461,  deepest hole -0.317,  1-sigma level  0.053
Q1    1   0.1618  0.5043  0.6268  11.00000  0.05    0.46
Q2    1   0.3367  0.3403  0.6348  11.00000  0.05    0.45
Q3    1  -0.1714  0.2434  0.6874  11.00000  0.05    0.42
Q4    1  -0.1033  0.3100  0.6818  11.00000  0.05    0.32
Q5    1   0.2643  0.2236  0.1565  11.00000  0.05    0.31
Q6    1   0.2634  0.3544  0.1443  11.00000  0.05    0.24
Q7    1  -0.0865  0.1069  0.3584  11.00000  0.05    0.24
Q8    1   0.3568  0.7150 -0.1186  11.00000  0.05    0.23
Q9    1   0.2410  0.2684  0.0765  11.00000  0.05    0.22
Q10   1   0.1030  0.6416 -0.1174  11.00000  0.05    0.22
;
