# Supplementary material for: 1-(4-Methyl­phenyl­sulfon­yl)-5,6-di­nitro-1H-indazole
Source: Acta Crystallogr Sect E Struct Rep Online. 2013 Dec 24;70(Pt 1):o101. doi: 10.1107/S1600536813034326 (PMC3914120; doi:10.1107/S1600536813034326)
Supplement: Supplementary file 2 [file e-70-0o101-Isup2.hkl]

# 
# h,k,l, Fc-squared, Fo-squared, sigma(Fo-squared) and status flag 
# 
data_I
_shelx_title ' EL13_D526_BO37 in P-1' 
_shelx_refln_list_code          4 
_shelx_F_calc_maximum      117.19 
_exptl_crystal_F_000       372.00 
_reflns_d_resolution_high  0.7802 
 
loop_ 
 _symmetry_equiv_pos_as_xyz 
 'x, y, z' 
 '-x, -y, -z' 
 
_cell_length_a     7.4125 
_cell_length_b     8.5371 
_cell_length_c    13.0825 
_cell_angle_alpha  90.401 
_cell_angle_beta   95.707 
_cell_angle_gamma 111.302 
 
_shelx_F_squared_multiplier     1.000 
 
loop_ 
 _refln_index_h 
 _refln_index_k 
 _refln_index_l 
 _refln_F_squared_calc 
 _refln_F_squared_meas 
 _refln_F_squared_sigma 
 _refln_observed_status 
   1   0   0     2031.07     1390.68    121.67 o 
   2   0   0    13732.34    14609.65    455.61 o 
   3   0   0       23.18       28.76      1.82 o 
   4   0   0      468.05      441.87      8.34 o 
   5   0   0       36.17       38.10      1.07 o 
   6   0   0      267.13      262.30      3.88 o 
   7   0   0        0.96        0.16      0.35 o 
   8   0   0       47.12       51.13      2.01 o 
  -9   1   0        3.33        3.85      0.66 o 
  -8   1   0       84.42       81.34      5.56 o 
  -7   1   0        3.66        3.51      0.60 o 
  -6   1   0       12.61       13.44      0.47 o 
  -5   1   0      503.88      526.94      6.28 o 
  -4   1   0       24.99       36.24      0.71 o 
  -3   1   0      330.93      314.32      3.45 o 
  -2   1   0      468.69      445.57      4.54 o 
  -1   1   0     2420.80     2252.43     49.37 o 
   0   1   0      155.49      107.63      3.46 o 
   1   1   0       61.95       45.24      1.15 o 
   2   1   0       12.26        6.93      0.33 o 
   3   1   0        0.05        1.38      0.24 o 
   4   1   0      176.09      157.97      6.44 o 
   5   1   0       71.55       72.83      1.68 o 
   6   1   0      114.46      113.05      2.19 o 
   7   1   0       26.57       27.28      0.97 o 
   8   1   0        2.95        1.90      0.78 o 
  -9   2   0       25.22       24.90      1.60 o 
  -8   2   0       55.56       55.01      1.89 o 
  -7   2   0       23.76       25.81      1.17 o 
  -6   2   0        8.07        9.55      0.51 o 
  -5   2   0       17.11       19.69      0.44 o 
  -4   2   0      587.08      678.08      6.56 o 
  -3   2   0      993.53     1037.00     10.45 o 
  -2   2   0       70.45       89.80      1.06 o 
  -1   2   0       10.80       17.11      0.31 o 
   0   2   0       75.32       91.64      1.02 o 
   1   2   0       19.51        8.05      0.19 o 
   2   2   0        9.65        8.41      0.32 o 
   3   2   0       38.05       25.73      0.59 o 
   4   2   0       49.54       53.28      0.96 o 
   5   2   0      312.66      312.47      5.24 o 
   6   2   0        2.04        1.63      0.25 o 
   7   2   0       13.61       12.04      0.72 o 
   8   2   0        8.99        9.57      0.75 o 
  -9   3   0       37.82       44.34      1.94 o 
  -8   3   0        5.57        4.98      0.80 o 
  -7   3   0       54.99       52.21      1.65 o 
  -6   3   0       20.08       21.15      0.63 o 
  -5   3   0       58.31       48.57      0.78 o 
  -4   3   0      276.96      256.65      2.82 o 
  -3   3   0     1260.12     1150.53     11.75 o 
  -2   3   0     1378.77     1392.65     13.99 o 
  -1   3   0      409.61      390.28      3.42 o 
   0   3   0        8.27        7.93      0.23 o 
   1   3   0      548.01      531.51      5.21 o 
   2   3   0        1.98        0.68      0.16 o 
   3   3   0      322.72      331.65      5.18 o 
   4   3   0        4.42        6.18      0.44 o 
   5   3   0       19.55       18.53      0.67 o 
   6   3   0        4.56        4.60      0.60 o 
   7   3   0        1.23        1.57      0.44 o 
  -9   4   0       26.83       23.79      1.56 o 
  -8   4   0       12.97       15.35      1.17 o 
  -7   4   0       12.90       11.70      1.07 o 
  -6   4   0        9.72       12.78      0.47 o 
  -5   4   0        0.15        0.35      0.17 o 
  -4   4   0       28.86       31.00      0.65 o 
  -3   4   0        2.64        8.82      0.38 o 
  -2   4   0      143.85      112.70      1.32 o 
  -1   4   0       20.79       27.69      0.54 o 
   0   4   0       49.39       65.88      0.82 o 
   1   4   0       33.62       29.82      0.49 o 
   2   4   0        7.02       11.30      0.44 o 
   3   4   0       23.95       26.70      0.71 o 
   4   4   0      522.41      511.45      8.28 o 
   5   4   0       67.82       61.07      1.76 o 
   6   4   0       11.87       12.08      0.88 o 
  -9   5   0        0.76        0.50      0.65 o 
  -8   5   0       12.64        8.45      0.98 o 
  -7   5   0       93.86       93.86      1.52 o 
  -6   5   0       32.23       24.50      0.72 o 
  -5   5   0       77.19       72.27      1.10 o 
  -4   5   0      297.25      286.55      3.32 o 
  -3   5   0        8.23        8.21      0.48 o 
  -2   5   0       83.89       89.80      1.39 o 
  -1   5   0      564.03      591.39      5.41 o 
   0   5   0       78.51       88.19      1.07 o 
   1   5   0       83.38       82.51      1.10 o 
   2   5   0       42.21       41.03      0.97 o 
   3   5   0       44.29       43.82      1.30 o 
   4   5   0       69.10       70.60      1.82 o 
   5   5   0        3.69        3.49      0.63 o 
   6   5   0        2.80        2.56      0.62 o 
  -9   6   0       16.69       17.25      2.18 o 
  -8   6   0       19.20       14.15      1.33 o 
  -7   6   0       91.52       93.97      1.86 o 
  -6   6   0        0.04       -0.27      0.27 o 
  -5   6   0       14.76       21.04      0.74 o 
  -4   6   0       73.40       69.46      1.29 o 
  -3   6   0       80.94       85.60      1.45 o 
  -2   6   0        3.33        1.36      0.27 o 
  -1   6   0      301.95      293.71      3.28 o 
   0   6   0       13.11       11.25      0.69 o 
   1   6   0        0.48        0.38      0.21 o 
   2   6   0        8.54       10.27      0.65 o 
   3   6   0        0.01        0.28      0.40 o 
   4   6   0       41.85       44.52      1.51 o 
   5   6   0       20.51       23.08      1.17 o 
  -8   7   0       63.03       60.29      1.92 o 
  -7   7   0      126.90      131.11      2.39 o 
  -6   7   0      152.17      165.44      2.65 o 
  -5   7   0      538.45      541.12      6.93 o 
  -4   7   0      155.24      159.09      2.56 o 
  -3   7   0      547.81      535.86      6.82 o 
  -2   7   0      281.97      247.20      3.04 o 
  -1   7   0      114.15      120.30      1.57 o 
   0   7   0      207.23      190.80      2.57 o 
   1   7   0      184.25      189.62      2.96 o 
   2   7   0       14.44       16.10      1.06 o 
   3   7   0       29.24       26.75      1.32 o 
   4   7   0       30.06       34.28      1.59 o 
  -8   8   0       74.33       69.75      2.23 o 
  -7   8   0        1.29        0.61      0.62 o 
  -6   8   0       29.79       24.48      1.04 o 
  -5   8   0        1.69        3.07      0.52 o 
  -4   8   0       87.51       85.21      1.86 o 
  -3   8   0        3.00        2.71      0.49 o 
  -2   8   0       88.59       92.26      1.94 o 
  -1   8   0        1.44        2.25      0.38 o 
   0   8   0       84.19       80.26      1.66 o 
   1   8   0       20.27       19.85      0.81 o 
   2   8   0       42.43       42.52      1.65 o 
   3   8   0       29.76       26.19      1.59 o 
  -7   9   0       78.68       76.51      1.92 o 
  -6   9   0        0.10       -0.28      0.42 o 
  -5   9   0       50.26       49.74      1.53 o 
  -4   9   0        0.40        0.43      0.45 o 
  -3   9   0       11.67       11.32      0.87 o 
  -2   9   0       42.21       41.64      1.55 o 
  -1   9   0       12.83       11.27      0.93 o 
   0   9   0       44.62       46.18      2.59 o 
   1   9   0        2.40        3.46      1.12 o 
   2   9   0       26.30       26.33      3.28 o 
  -6  10   0        7.40        5.04      0.82 o 
  -5  10   0        0.01        0.08      0.56 o 
  -4  10   0        6.40        3.30      0.71 o 
  -3  10   0       46.06       43.51      1.69 o 
  -2  10   0       13.84       18.54      1.24 o 
  -1  10   0        5.34        3.62      0.91 o 
   0  10   0        0.64        0.74      0.69 o 
   0 -10   1        3.28        3.02      0.83 o 
   1 -10   1       10.53        9.82      0.92 o 
   2 -10   1        0.20        0.89      0.56 o 
   3 -10   1       19.70       20.28      1.25 o 
   4 -10   1       54.62       55.51      1.86 o 
   5 -10   1       12.07       12.39      1.04 o 
   6 -10   1       29.15       30.34      2.04 o 
  -2  -9   1        6.98        8.13      2.18 o 
  -1  -9   1        2.01        1.16      0.51 o 
   0  -9   1       21.99       25.23      1.66 o 
   1  -9   1        7.52       11.43      0.93 o 
   2  -9   1       16.22       23.14      1.13 o 
   3  -9   1       82.16       80.08      1.92 o 
   4  -9   1       26.17       28.76      1.20 o 
   5  -9   1       47.94       44.89      1.44 o 
   6  -9   1       20.58       21.54      1.05 o 
   7  -9   1        1.94        2.29      0.56 o 
  -3  -8   1        0.02        1.05      0.64 o 
  -2  -8   1        7.80        7.67      0.75 o 
  -1  -8   1        3.49        2.33      0.44 o 
   0  -8   1       32.23       32.22      1.03 o 
   1  -8   1        3.81        4.36      0.47 o 
   2  -8   1        4.71        8.00      0.54 o 
   3  -8   1        8.87        9.26      0.68 o 
   4  -8   1        5.69        7.48      0.64 o 
   5  -8   1        3.67        2.98      0.58 o 
   6  -8   1        4.97        7.12      0.63 o 
   7  -8   1        3.51        4.61      0.59 o 
   8  -8   1        3.94        4.04      0.76 o 
  -4  -7   1       22.85       24.14      1.43 o 
  -3  -7   1       27.08       22.85      1.21 o 
  -2  -7   1        1.04       -0.35      0.35 o 
  -1  -7   1       23.43       21.72      0.79 o 
   0  -7   1        9.39        9.37      0.48 o 
   1  -7   1      606.59      613.57      6.33 o 
   2  -7   1        6.58        4.39      0.49 o 
   3  -7   1      454.68      455.50      5.92 o 
   4  -7   1       51.75       53.89      1.27 o 
   5  -7   1      210.53      210.05      2.96 o 
   6  -7   1        3.42        5.87      0.54 o 
   7  -7   1      112.52      116.59      2.63 o 
   8  -7   1        0.35       -0.36      0.50 o 
  -5  -6   1        2.44        0.73      0.76 o 
  -4  -6   1      270.04      258.63      4.32 o 
  -3  -6   1      145.60      149.93      2.73 o 
  -2  -6   1      101.08       98.26      1.84 o 
  -1  -6   1        9.51        9.87      0.38 o 
   0  -6   1      187.70      190.94      2.05 o 
   1  -6   1      180.54      189.54      2.05 o 
   2  -6   1      736.60      746.36      7.93 o 
   3  -6   1       36.48       42.61      0.91 o 
   4  -6   1      101.35       97.36      1.60 o 
   5  -6   1        2.76        3.57      0.42 o 
   6  -6   1        8.74        7.00      0.48 o 
   7  -6   1        0.39        0.12      0.35 o 
   8  -6   1       52.24       54.77      1.92 o 
   9  -6   1        3.73        3.63      1.40 o 
  -6  -5   1       18.04       23.52      1.60 o 
  -5  -5   1       24.39       26.18      1.32 o 
  -4  -5   1       55.14       56.18      1.59 o 
  -3  -5   1        0.70        0.15      0.33 o 
  -2  -5   1       14.18       15.74      0.72 o 
  -1  -5   1        0.38        0.42      0.17 o 
   0  -5   1       28.86       24.18      0.55 o 
   1  -5   1       49.37       52.27      0.82 o 
   2  -5   1      128.21      118.61      1.45 o 
   3  -5   1      107.71       97.26      1.36 o 
   4  -5   1        1.10        0.82      0.22 o 
   5  -5   1      118.17      113.22      1.43 o 
   6  -5   1      170.75      179.79      2.59 o 
   7  -5   1       85.94       85.28      1.99 o 
   8  -5   1      109.29      108.99      3.18 o 
   9  -5   1       39.32       40.09      1.94 o 
  -6  -4   1        0.02        0.07      0.40 o 
  -5  -4   1       30.47       29.95      1.26 o 
  -4  -4   1       28.48       26.46      0.83 o 
  -3  -4   1       23.93       26.22      0.66 o 
  -2  -4   1       12.76        9.78      0.47 o 
  -1  -4   1       46.91       40.91      0.65 o 
   0  -4   1       13.84       13.78      0.49 o 
   1  -4   1      219.24      180.51      1.93 o 
   2  -4   1       60.37       68.96      0.84 o 
   3  -4   1        0.11        0.43      0.17 o 
   4  -4   1      563.20      633.72      6.01 o 
   5  -4   1       40.66       50.19      0.75 o 
   6  -4   1       81.70       85.27      1.21 o 
   7  -4   1       56.74       50.95      1.54 o 
   8  -4   1       94.57       93.62      3.34 o 
   9  -4   1       29.97       28.98      2.69 o 
  -7  -3   1        7.41        7.94      0.76 o 
  -6  -3   1        7.10        6.39      0.63 o 
  -5  -3   1        1.92        0.78      0.42 o 
  -4  -3   1        2.49        2.96      0.26 o 
  -3  -3   1       24.99       18.29      0.43 o 
  -2  -3   1      187.08      180.25      2.09 o 
  -1  -3   1      554.41      458.27      4.54 o 
   0  -3   1     1915.93     2042.54     18.51 o 
   1  -3   1     1239.35     1295.38     10.82 o 
   2  -3   1        0.48       -0.12      0.12 o 
   3  -3   1      620.84      586.15      5.28 o 
   4  -3   1       71.38       73.29      1.45 o 
   5  -3   1       74.43       78.72      1.78 o 
   6  -3   1       37.08       34.36      0.97 o 
   7  -3   1       21.67       24.22      1.56 o 
   8  -3   1       91.05       88.16      2.55 o 
   9  -3   1        0.00        0.90      0.55 o 
  -8  -2   1        0.75        1.03      0.45 o 
  -7  -2   1       76.37       75.70      2.07 o 
  -6  -2   1       14.12       14.16      0.72 o 
  -5  -2   1        5.13        4.48      0.27 o 
  -4  -2   1      163.55      155.19      1.86 o 
  -3  -2   1        1.85        1.07      0.11 o 
  -2  -2   1       45.81       51.25      0.71 o 
  -1  -2   1        9.60       20.42      0.35 o 
   0  -2   1    12649.29    11540.03    117.19 o 
   1  -2   1     6387.96     6509.64     70.63 o 
   2  -2   1     1853.75     1614.26     14.02 o 
   3  -2   1      453.16      399.74      4.12 o 
   4  -2   1       15.80        4.38      0.21 o 
   5  -2   1       11.76       10.25      0.40 o 
   6  -2   1      259.63      247.42      3.79 o 
   7  -2   1       32.26       35.92      1.47 o 
   8  -2   1       47.34       46.30      1.37 o 
   9  -2   1        0.29        1.49      0.57 o 
  -8  -1   1       30.01       32.83      1.35 o 
  -7  -1   1        4.70        4.21      0.72 o 
  -6  -1   1        1.28        1.57      0.28 o 
  -5  -1   1      185.74      174.67      2.24 o 
  -4  -1   1       70.46       80.00      1.34 o 
  -3  -1   1        9.65       19.25      0.51 o 
  -2  -1   1       25.74       22.69      0.31 o 
  -1  -1   1       70.91       66.27      0.79 o 
   0  -1   1      514.10      455.72      9.15 o 
   1  -1   1      267.27      242.55      2.51 o 
   2  -1   1      317.68      339.27      3.26 o 
   3  -1   1       51.47       30.40      0.46 o 
   4  -1   1        3.54        0.04      0.17 o 
   5  -1   1      269.13      258.84      3.17 o 
   6  -1   1      372.86      361.22      4.41 o 
   7  -1   1       13.72       13.33      0.62 o 
   8  -1   1        6.20        8.33      0.78 o 
   9  -1   1       15.06       15.08      1.07 o 
  -8   0   1       34.06       33.99      1.36 o 
  -7   0   1        1.95        1.54      0.39 o 
  -6   0   1       15.44       21.45      0.73 o 
  -5   0   1      159.32      156.06      3.39 o 
  -4   0   1     1823.76     2045.65     21.78 o 
  -3   0   1       41.66       49.15      0.61 o 
  -2   0   1     3367.77     3780.63     38.22 o 
  -1   0   1      124.07      131.00      2.25 o 
   1   0   1     3017.88     3257.51    101.42 o 
   2   0   1      207.51      225.07      4.99 o 
   3   0   1        7.07        4.49      0.97 o 
   4   0   1      105.73      129.94      5.47 o 
   5   0   1      320.73      329.36     12.04 o 
   6   0   1       67.85       65.47      1.65 o 
   7   0   1       12.94       13.99      0.53 o 
   8   0   1        4.88        5.51      0.84 o 
  -9   1   1       53.84       58.77      2.09 o 
  -8   1   1       18.52       16.28      1.07 o 
  -7   1   1      189.32      181.45      4.03 o 
  -6   1   1      370.28      383.43      6.39 o 
  -5   1   1      201.33      203.00      2.87 o 
  -4   1   1     1008.70     1102.04     12.83 o 
  -3   1   1     1556.60     1596.42     17.04 o 
  -2   1   1        4.03        7.91      0.22 o 
  -1   1   1     1482.99     1620.83     18.79 o 
   0   1   1     1029.50      982.37      9.85 o 
   1   1   1      465.96      475.74     10.29 o 
   2   1   1      211.15      204.27      3.93 o 
   3   1   1       23.37       18.48      0.83 o 
   4   1   1       84.20       89.05      2.40 o 
   5   1   1      163.09      154.75      6.80 o 
   6   1   1        9.80        9.36      0.42 o 
   7   1   1        3.95        4.17      0.58 o 
   8   1   1        1.57        2.08      0.37 o 
  -9   2   1       15.74       14.40      1.17 o 
  -8   2   1       26.34       28.82      2.22 o 
  -7   2   1        3.65        2.70      0.52 o 
  -6   2   1       77.13       79.24      1.81 o 
  -5   2   1       17.67       13.52      0.48 o 
  -4   2   1       72.00       83.02      1.10 o 
  -3   2   1     1180.17     1216.12     13.08 o 
  -2   2   1      121.96       79.23      1.16 o 
  -1   2   1       53.20       43.63      0.61 o 
   0   2   1     1605.31     1474.32     13.99 o 
   1   2   1      367.16      329.71      4.30 o 
   2   2   1       19.91       36.01      0.89 o 
   3   2   1      220.08      230.71      5.54 o 
   4   2   1      402.31      419.45      9.60 o 
   5   2   1      246.86      262.58      6.39 o 
   6   2   1       30.63       32.08      1.07 o 
   7   2   1        2.09        3.39      0.31 o 
  -9   3   1        0.78        2.49      0.71 o 
  -8   3   1        6.00        6.66      0.84 o 
  -7   3   1       76.23       72.39      1.87 o 
  -6   3   1       11.98        9.28      0.52 o 
  -5   3   1       43.28       45.81      0.85 o 
  -4   3   1      207.16      216.99      2.62 o 
  -3   3   1       27.07       18.32      0.45 o 
  -2   3   1      303.97      306.24      3.26 o 
  -1   3   1     2335.78     2407.51     24.08 o 
   0   3   1        0.07        0.30      0.10 o 
   1   3   1      614.52      647.60      6.24 o 
   2   3   1        0.40        3.57      0.24 o 
   3   3   1       60.60       65.84      1.04 o 
   4   3   1       97.62       94.52      1.91 o 
   5   3   1       50.61       49.64      1.20 o 
   6   3   1        2.89        3.17      0.35 o 
   7   3   1       12.13       11.48      0.73 o 
  -9   4   1        8.72       11.34      1.15 o 
  -8   4   1        0.57        0.71      0.59 o 
  -7   4   1      113.19      107.19      2.10 o 
  -6   4   1       21.79       20.41      0.66 o 
  -5   4   1       21.23       25.01      0.58 o 
  -4   4   1       47.45       45.45      0.76 o 
  -3   4   1      271.49      258.94      2.95 o 
  -2   4   1      242.82      240.49      2.36 o 
  -1   4   1      476.81      470.55      4.31 o 
   0   4   1        9.53        6.73      0.28 o 
   1   4   1        7.73        1.98      0.16 o 
   2   4   1       23.43       24.81      0.78 o 
   3   4   1        0.02       -0.06      0.27 o 
   4   4   1      260.39      259.09      5.40 o 
   5   4   1      127.39      135.72      3.09 o 
   6   4   1        4.93        3.99      0.49 o 
  -9   5   1       54.31       57.85      3.48 o 
  -8   5   1       10.65       11.54      1.03 o 
  -7   5   1       44.51       44.49      1.12 o 
  -6   5   1        7.77        9.36      0.61 o 
  -5   5   1      135.13      147.71      1.95 o 
  -4   5   1       21.51       22.78      0.78 o 
  -3   5   1      507.40      474.76      5.91 o 
  -2   5   1       69.28       69.12      1.04 o 
  -1   5   1       38.56       23.72      0.65 o 
   0   5   1      188.68      195.97      2.30 o 
   1   5   1       70.99       71.62      1.11 o 
   2   5   1       16.87       13.40      0.72 o 
   3   5   1       76.70       75.64      1.61 o 
   4   5   1       11.77       12.26      0.75 o 
   5   5   1       86.80       87.58      2.99 o 
   6   5   1        4.63        4.56      0.79 o 
  -9   6   1       35.26       36.31      2.78 o 
  -8   6   1       50.12       53.51      1.61 o 
  -7   6   1       38.38       38.14      0.96 o 
  -6   6   1       13.35       15.65      0.67 o 
  -5   6   1      133.48      120.98      1.89 o 
  -4   6   1       35.34       34.34      0.86 o 
  -3   6   1      153.79      154.04      2.22 o 
  -2   6   1      402.55      400.61      4.22 o 
  -1   6   1      201.56      221.62      2.55 o 
   0   6   1      226.82      223.79      2.50 o 
   1   6   1      453.43      466.86      5.25 o 
   2   6   1       12.63        9.40      0.60 o 
   3   6   1      102.82       99.91      2.25 o 
   4   6   1       16.23       20.04      1.12 o 
   5   6   1        1.59        0.87      0.49 o 
  -9   7   1       13.57       13.45      1.49 o 
  -8   7   1       42.36       42.30      1.72 o 
  -7   7   1       52.30       51.52      1.37 o 
  -6   7   1       14.27       13.80      0.78 o 
  -5   7   1        7.41        9.77      0.67 o 
  -4   7   1      196.85      189.60      2.91 o 
  -3   7   1       22.58       19.69      0.86 o 
  -2   7   1      491.02      491.69      5.50 o 
  -1   7   1        3.21        2.16      0.32 o 
   0   7   1      157.27      161.59      2.41 o 
   1   7   1        0.04        0.06      0.24 o 
   2   7   1       46.57       43.89      1.34 o 
   3   7   1        0.04       -0.14      0.43 o 
   4   7   1        0.01        0.31      0.55 o 
  -8   8   1        1.15        1.37      0.70 o 
  -7   8   1      102.69      107.42      2.25 o 
  -6   8   1        1.58        1.09      0.79 o 
  -5   8   1      140.69      141.37      3.12 o 
  -4   8   1        6.52        8.25      0.65 o 
  -3   8   1      454.17      461.76      6.12 o 
  -2   8   1       29.61       26.47      1.10 o 
  -1   8   1        1.74        0.38      0.43 o 
   0   8   1        0.94        1.10      0.34 o 
   1   8   1        8.44        9.69      0.93 o 
   2   8   1        0.02        0.26      0.54 o 
   3   8   1        6.48        8.45      0.98 o 
  -7   9   1       55.49       60.59      1.60 o 
  -6   9   1       46.09       47.36      1.50 o 
  -5   9   1       24.99       24.62      1.13 o 
  -4   9   1       35.43       40.37      1.35 o 
  -3   9   1       16.22       16.96      0.99 o 
  -2   9   1       10.05        8.83      0.75 o 
  -1   9   1        3.43        8.04      0.77 o 
   0   9   1        0.05        0.09      0.71 o 
   1   9   1        7.42        8.94      2.12 o 
   2   9   1       11.71       13.95      2.55 o 
  -6  10   1        0.03       -0.34      0.58 o 
  -5  10   1       13.05       11.13      1.15 o 
  -4  10   1        6.64        9.20      0.96 o 
  -3  10   1        1.86        1.60      0.62 o 
  -2  10   1       23.85       25.88      1.47 o 
  -1  10   1        0.19       -0.30      0.66 o 
   0  10   1        2.46        3.41      1.43 o 
   0 -10   2       23.89       17.65      1.46 o 
   1 -10   2       27.93       28.32      1.44 o 
   2 -10   2        2.78        2.20      0.64 o 
   3 -10   2       23.20       26.58      1.74 o 
   4 -10   2       13.53       15.16      1.14 o 
   5 -10   2       21.84       22.99      1.34 o 
   6 -10   2        2.22        2.67      0.75 o 
  -2  -9   2        0.06        0.49      1.58 o 
  -1  -9   2        2.29        1.74      0.60 o 
   0  -9   2       42.61       47.40      1.53 o 
   1  -9   2       21.75       18.06      1.18 o 
   2  -9   2       59.41       68.81      1.92 o 
   3  -9   2       29.25       26.56      1.14 o 
   4  -9   2       90.48       90.51      1.92 o 
   5  -9   2        8.17        7.55      0.76 o 
   6  -9   2       45.22       46.37      1.51 o 
   7  -9   2       13.59       11.90      1.06 o 
  -3  -8   2       46.48       48.67      2.56 o 
  -2  -8   2        0.40        0.87      0.52 o 
  -1  -8   2        5.63        6.75      0.81 o 
   0  -8   2        2.14        1.53      0.48 o 
   1  -8   2        6.57        4.67      0.50 o 
   2  -8   2       88.68       74.42      1.45 o 
   3  -8   2        4.74        5.48      0.56 o 
   4  -8   2       25.11       24.35      1.11 o 
   5  -8   2        3.95        4.58      0.53 o 
   6  -8   2       20.32       23.92      1.02 o 
   7  -8   2        0.24       -0.40      0.40 o 
   8  -8   2       75.51       80.23      2.34 o 
  -4  -7   2        8.58        9.06      0.98 o 
  -3  -7   2       11.95       13.66      1.30 o 
  -2  -7   2        4.60        4.80      0.57 o 
  -1  -7   2       60.31       61.80      1.14 o 
   0  -7   2       40.30       42.80      0.92 o 
   1  -7   2       17.88       14.09      0.64 o 
   2  -7   2      295.99      317.24      4.35 o 
   3  -7   2       54.68       49.30      1.22 o 
   4  -7   2       10.70        8.92      0.64 o 
   5  -7   2        0.47        0.17      0.34 o 
   6  -7   2       61.17       57.73      1.39 o 
   7  -7   2        9.13        7.95      0.73 o 
   8  -7   2       85.30       85.05      3.27 o 
  -5  -6   2        7.99        8.18      0.97 o 
  -4  -6   2        0.07        0.50      0.49 o 
  -3  -6   2      362.48      371.41      4.92 o 
  -2  -6   2      130.31      129.19      1.64 o 
  -1  -6   2      287.11      291.87      3.35 o 
   0  -6   2      335.41      302.11      3.17 o 
   1  -6   2      317.97      291.68      3.25 o 
   2  -6   2      202.00      174.84      2.16 o 
   3  -6   2      171.03      155.69      1.98 o 
   4  -6   2        5.18        5.30      0.36 o 
   5  -6   2      134.34      146.82      1.89 o 
   6  -6   2       46.55       49.55      1.03 o 
   7  -6   2       54.52       57.38      1.38 o 
   8  -6   2        0.04        0.28      0.57 o 
   9  -6   2       30.96       32.92      3.64 o 
  -6  -5   2        1.27        1.16      0.58 o 
  -5  -5   2        0.03       -0.45      0.45 o 
  -4  -5   2       25.22       26.70      1.08 o 
  -3  -5   2       24.43       23.04      0.79 o 
  -2  -5   2       15.49       13.56      0.38 o 
  -1  -5   2      160.67      168.60      1.95 o 
   0  -5   2        8.16        8.72      0.35 o 
   1  -5   2     1030.33     1077.91     10.02 o 
   2  -5   2       84.27      103.86      1.30 o 
   3  -5   2       15.36       12.21      0.44 o 
   4  -5   2        7.03        8.22      0.35 o 
   5  -5   2       28.96       35.83      0.71 o 
   6  -5   2        3.61        2.15      0.32 o 
   7  -5   2      105.45      105.86      2.26 o 
   8  -5   2       13.47       12.13      0.94 o 
   9  -5   2       11.55        9.31      1.13 o 
  -6  -4   2        0.25        1.21      0.47 o 
  -5  -4   2        2.28        2.14      0.42 o 
  -4  -4   2      112.10      107.04      1.75 o 
  -3  -4   2       24.10       21.64      0.85 o 
  -2  -4   2       56.32       54.07      0.77 o 
  -1  -4   2      148.96      149.18      1.63 o 
   0  -4   2      706.23      745.55      6.97 o 
   1  -4   2      700.65      729.25      6.86 o 
   2  -4   2      360.98      352.96      3.51 o 
   3  -4   2       19.55       12.38      0.37 o 
   4  -4   2       87.66       66.70      0.95 o 
   5  -4   2        0.57        0.34      0.24 o 
   6  -4   2      314.62      283.79      4.03 o 
   7  -4   2       28.62       30.72      1.06 o 
   8  -4   2       45.06       43.02      1.51 o 
   9  -4   2        5.72        6.06      0.88 o 
  -7  -3   2        0.25        0.93      0.47 o 
  -6  -3   2        0.04        0.09      0.38 o 
  -5  -3   2       76.51       69.57      1.89 o 
  -4  -3   2       61.98       59.81      1.19 o 
  -3  -3   2        0.22        0.21      0.17 o 
  -2  -3   2      118.48      124.27      1.33 o 
  -1  -3   2       54.30       49.33      0.66 o 
   0  -3   2      334.89      405.94      3.71 o 
   1  -3   2      282.57      334.03      3.11 o 
   2  -3   2      314.09      393.47      3.47 o 
   3  -3   2       73.49       80.92      1.05 o 
   4  -3   2       79.78       93.40      1.24 o 
   5  -3   2      338.42      363.73      4.84 o 
   6  -3   2      238.66      243.65      3.86 o 
   7  -3   2        2.43        2.97      0.42 o 
   8  -3   2        4.32        2.57      0.50 o 
   9  -3   2       10.59       10.57      1.01 o 
  -8  -2   2        4.26        4.82      0.85 o 
  -7  -2   2        0.11        1.12      0.88 o 
  -6  -2   2       27.17       28.86      1.18 o 
  -5  -2   2       14.46       11.20      0.59 o 
  -4  -2   2        0.30        2.08      0.20 o 
  -3  -2   2      250.99      279.10      3.07 o 
  -2  -2   2       71.21       53.65      0.62 o 
  -1  -2   2        0.36       -0.02      0.09 o 
   0  -2   2     8031.44     7835.93     89.39 o 
   1  -2   2    13341.55    13449.54    211.96 o 
   2  -2   2     1457.16     1373.40     12.42 o 
   3  -2   2      809.07      735.45      7.02 o 
   4  -2   2        0.92        0.10      0.14 o 
   5  -2   2      157.39      138.08      1.89 o 
   6  -2   2       69.15       67.44      1.56 o 
   7  -2   2       17.80       18.62      0.77 o 
   8  -2   2        2.70        3.10      0.46 o 
   9  -2   2        1.35        2.67      0.62 o 
  -8  -1   2        2.80        3.93      0.63 o 
  -7  -1   2      167.36      162.07      3.73 o 
  -6  -1   2        0.62        1.01      0.31 o 
  -5  -1   2      197.08      200.79      2.46 o 
  -4  -1   2      115.49      125.95      1.53 o 
  -3  -1   2      433.39      454.39      4.78 o 
  -2  -1   2        1.54        0.70      0.09 o 
  -1  -1   2      300.54      231.48      2.33 o 
   0  -1   2     1089.34     1068.33     11.38 o 
   1  -1   2     2104.78     2006.61     18.02 o 
   2  -1   2      338.55      293.63      2.85 o 
   3  -1   2      231.93      288.16      3.66 o 
   4  -1   2       18.25       17.88      0.64 o 
   5  -1   2      601.10      615.25      8.55 o 
   6  -1   2        4.03        4.50      0.29 o 
   7  -1   2       60.97       59.02      1.32 o 
   8  -1   2       15.85       15.66      0.93 o 
  -8   0   2        9.38       10.44      1.00 o 
  -7   0   2       84.38       83.44      2.87 o 
  -6   0   2       12.59       15.94      0.61 o 
  -5   0   2      189.49      196.81      2.39 o 
  -4   0   2       11.03       17.40      0.39 o 
  -3   0   2     4323.38     4564.18     46.13 o 
  -2   0   2     1403.19     1442.75     13.83 o 
  -1   0   2     2375.74     2492.42     29.61 o 
   0   0   2        8.24       13.92      0.27 o 
   1   0   2     1190.63     1262.04     22.99 o 
   2   0   2       99.55       65.61      2.80 o 
   3   0   2     1105.59     1267.98     40.08 o 
   4   0   2      102.76       80.99      4.01 o 
   5   0   2      121.27      126.41      5.83 o 
   6   0   2       69.62       66.43      1.58 o 
   7   0   2        1.00        0.36      0.46 o 
   8   0   2        2.82        1.38      0.30 o 
  -9   1   2        1.32        4.07      0.74 o 
  -8   1   2      180.66      181.96      4.28 o 
  -7   1   2       19.46       17.64      1.05 o 
  -6   1   2      599.30      535.58      8.75 o 
  -5   1   2        6.86        8.26      0.57 o 
  -4   1   2     1602.64     1630.76     20.59 o 
  -3   1   2      246.62      312.01      3.35 o 
  -2   1   2    12343.67    12684.45    157.76 o 
  -1   1   2      691.46      669.57      7.38 o 
   0   1   2    12864.02    12222.54    144.40 o 
   1   1   2      162.56      177.09      3.39 o 
   2   1   2       79.19       86.96      3.64 o 
   3   1   2       60.46       59.85      1.80 o 
   4   1   2       24.95       22.99      0.99 o 
   5   1   2        3.28        1.46      1.21 o 
   6   1   2      118.31      116.91      5.95 o 
   7   1   2        0.40        0.22      0.35 o 
   8   1   2        7.28        9.07      0.39 o 
  -9   2   2       17.09       17.00      1.29 o 
  -8   2   2       13.68       16.64      1.18 o 
  -7   2   2      112.20       95.92      2.22 o 
  -6   2   2        6.49        7.36      0.50 o 
  -5   2   2       44.00       48.83      0.87 o 
  -4   2   2        0.40        1.18      0.17 o 
  -3   2   2       98.57       84.64      1.16 o 
  -2   2   2      464.64      433.81      4.62 o 
  -1   2   2        3.16        3.58      0.22 o 
   0   2   2        1.62        0.05      0.08 o 
   1   2   2      350.19      420.13      4.93 o 
   2   2   2      435.04      409.83      9.23 o 
   3   2   2       37.54       51.75      1.75 o 
   4   2   2       31.04       26.56      1.28 o 
   5   2   2      619.00      606.06     13.65 o 
   6   2   2        9.72        9.22      2.06 o 
   7   2   2       53.93       59.03      4.42 o 
  -9   3   2       21.71       24.85      2.17 o 
  -8   3   2       34.33       33.76      1.59 o 
  -7   3   2        0.03       -0.08      0.36 o 
  -6   3   2       24.36       29.05      0.60 o 
  -5   3   2        9.82       13.98      0.37 o 
  -4   3   2       83.32       90.84      1.61 o 
  -3   3   2      592.35      557.47      5.59 o 
  -2   3   2        1.22        9.63      0.37 o 
  -1   3   2      983.29     1053.07     10.76 o 
   0   3   2      141.69      176.02      1.87 o 
   1   3   2      144.37      174.18      2.24 o 
   2   3   2        9.24        5.06      0.35 o 
   3   3   2       43.37       39.54      0.97 o 
   4   3   2      160.23      161.96      2.91 o 
   5   3   2      131.96      129.11      2.85 o 
   6   3   2        2.57        3.00      0.85 o 
   7   3   2        8.04        8.26      0.69 o 
  -9   4   2       21.71       22.42      2.58 o 
  -8   4   2        0.46       -0.27      0.61 o 
  -7   4   2        7.94        9.18      0.71 o 
  -6   4   2        2.03        4.30      0.43 o 
  -5   4   2       21.53       17.63      0.65 o 
  -4   4   2        3.05        0.53      0.18 o 
  -3   4   2      276.30      233.50      2.56 o 
  -2   4   2      132.50      119.80      1.40 o 
  -1   4   2        3.17       -0.02      0.16 o 
   0   4   2      239.61      237.43      2.51 o 
   1   4   2      152.41      138.54      2.09 o 
   2   4   2      241.14      235.99      3.28 o 
   3   4   2       11.90        9.79      0.57 o 
   4   4   2       57.14       57.94      3.33 o 
   5   4   2        0.44        0.24      0.85 o 
   6   4   2        0.01       -0.47      0.55 o 
  -9   5   2        9.47        7.93      1.46 o 
  -8   5   2        0.03       -0.05      0.53 o 
  -7   5   2        1.46        1.24      0.36 o 
  -6   5   2       14.34       14.98      0.59 o 
  -5   5   2      153.03      158.31      2.08 o 
  -4   5   2      169.49      145.77      1.91 o 
  -3   5   2      487.03      498.93      5.77 o 
  -2   5   2      431.42      439.53      4.56 o 
  -1   5   2       11.24       15.22      0.81 o 
   0   5   2        0.03        0.14      0.16 o 
   1   5   2       41.02       44.21      0.96 o 
   2   5   2      155.91      139.51      2.69 o 
   3   5   2        0.00       -0.28      0.28 o 
   4   5   2       64.97       60.82      1.63 o 
   5   5   2        3.62        3.38      0.49 o 
   6   5   2        0.76        1.40      0.44 o 
  -9   6   2       15.94       18.20      2.09 o 
  -8   6   2        0.87        0.33      0.45 o 
  -7   6   2       98.06       98.40      1.90 o 
  -6   6   2       56.84       52.10      1.20 o 
  -5   6   2       78.67       71.82      1.36 o 
  -4   6   2      186.11      175.71      2.67 o 
  -3   6   2      463.94      481.56      5.34 o 
  -2   6   2      114.60      116.92      1.67 o 
  -1   6   2      305.98      327.61      3.39 o 
   0   6   2        7.86        4.73      0.31 o 
   1   6   2      178.47      190.89      2.74 o 
   2   6   2       18.89       18.96      0.96 o 
   3   6   2      156.67      154.58      3.61 o 
   4   6   2       29.97       31.96      1.28 o 
   5   6   2       15.20       13.41      0.95 o 
  -9   7   2       40.61       42.61      1.50 o 
  -8   7   2        2.48        4.39      0.89 o 
  -7   7   2      187.21      191.18      3.22 o 
  -6   7   2      303.82      308.51      5.20 o 
  -5   7   2      101.81      106.64      1.98 o 
  -4   7   2      287.57      286.76      4.91 o 
  -3   7   2       61.32       57.60      1.32 o 
  -2   7   2       15.12       14.27      0.63 o 
  -1   7   2       10.16        8.46      0.46 o 
   0   7   2       16.78       17.36      0.64 o 
   1   7   2       19.73       20.43      0.99 o 
   2   7   2       45.93       47.11      1.54 o 
   3   7   2       75.26       80.65      2.13 o 
   4   7   2        0.97        0.80      0.57 o 
  -8   8   2       40.74       42.49      2.84 o 
  -7   8   2      223.31      224.60      3.78 o 
  -6   8   2       10.78       10.62      0.90 o 
  -5   8   2      301.09      294.21      4.28 o 
  -4   8   2        0.25       -0.22      0.37 o 
  -3   8   2        1.98        1.94      0.44 o 
  -2   8   2       61.38       58.78      1.48 o 
  -1   8   2       59.31       65.46      1.65 o 
   0   8   2        2.04        1.38      0.42 o 
   1   8   2       38.76       38.25      1.37 o 
   2   8   2        4.59        5.77      0.78 o 
   3   8   2       14.47       13.22      1.13 o 
  -7   9   2       17.43       16.47      1.34 o 
  -6   9   2       69.20       65.69      1.80 o 
  -5   9   2       31.57       36.03      1.35 o 
  -4   9   2       29.79       27.80      1.15 o 
  -3   9   2       12.55       15.12      1.05 o 
  -2   9   2       22.04       20.79      1.03 o 
  -1   9   2       11.78        9.33      0.83 o 
   0   9   2       12.36       10.49      0.98 o 
   1   9   2        0.08       -1.21      1.21 o 
  -6  10   2       51.02       48.94      1.87 o 
  -5  10   2        0.09       -0.29      0.61 o 
  -4  10   2        2.22        2.03      0.66 o 
  -3  10   2       40.83       44.68      1.68 o 
  -2  10   2        9.33       10.53      1.00 o 
  -1  10   2       13.93       12.62      1.28 o 
   0  10   2        6.94        7.51      1.00 o 
   0 -10   3        1.13        1.38      0.81 o 
   1 -10   3        0.00       -0.09      0.56 o 
   2 -10   3       28.05       26.83      1.55 o 
   3 -10   3        1.67        1.25      0.62 o 
   4 -10   3       17.68       14.91      1.13 o 
   5 -10   3        2.87        4.19      0.80 o 
   6 -10   3       30.33       33.42      2.42 o 
  -2  -9   3        4.17        4.85      1.94 o 
  -1  -9   3        0.92        1.38      0.55 o 
   0  -9   3        4.59        4.04      0.66 o 
   1  -9   3        7.65        6.83      0.75 o 
   2  -9   3       99.71       94.29      2.29 o 
   3  -9   3        4.24        3.64      0.60 o 
   4  -9   3       32.40       34.86      1.31 o 
   5  -9   3       18.65       16.59      1.03 o 
   6  -9   3       42.33       40.19      1.50 o 
   7  -9   3        4.05        7.10      0.87 o 
  -3  -8   3       93.43       84.62      3.73 o 
  -2  -8   3       41.43       44.96      3.33 o 
  -1  -8   3       60.22       62.25      1.96 o 
   0  -8   3       47.43       50.08      1.33 o 
   1  -8   3       61.89       75.61      1.61 o 
   2  -8   3       10.21       12.24      0.76 o 
   3  -8   3       53.95       56.44      1.39 o 
   4  -8   3        1.96        2.04      0.48 o 
   5  -8   3       40.11       45.59      1.36 o 
   6  -8   3       69.05       70.08      1.88 o 
   7  -8   3        9.47       11.38      1.05 o 
   8  -8   3       18.93       19.20      1.24 o 
  -4  -7   3       12.62       12.95      1.06 o 
  -3  -7   3        8.26        9.84      0.82 o 
  -2  -7   3       22.79       22.42      0.70 o 
  -1  -7   3        9.84       10.40      0.52 o 
   0  -7   3       28.85       30.55      0.84 o 
   1  -7   3       13.42       10.15      0.73 o 
   2  -7   3       10.12        7.18      0.58 o 
   3  -7   3        8.43        6.88      0.57 o 
   4  -7   3        0.54        0.43      0.32 o 
   5  -7   3       11.93       14.10      0.72 o 
   6  -7   3        1.11        0.87      0.38 o 
   7  -7   3       57.47       64.48      1.93 o 
   8  -7   3       15.72       20.50      1.65 o 
  -5  -6   3       14.10       12.79      1.15 o 
  -4  -6   3        0.04        0.52      0.44 o 
  -3  -6   3       96.97       91.82      1.75 o 
  -2  -6   3       15.05       12.23      0.83 o 
  -1  -6   3      419.42      409.10      4.33 o 
   0  -6   3       13.91       13.04      0.63 o 
   1  -6   3      521.00      538.54      5.89 o 
   2  -6   3        4.14        6.81      0.42 o 
   3  -6   3       38.85       35.09      0.77 o 
   4  -6   3        6.68        5.59      0.36 o 
   5  -6   3        1.75        0.33      0.23 o 
   6  -6   3       29.22       32.19      1.03 o 
   7  -6   3       41.22       40.11      1.05 o 
   8  -6   3        1.43        0.23      0.65 o 
  -6  -5   3       18.60       15.85      1.24 o 
  -5  -5   3        4.75        4.35      0.76 o 
  -4  -5   3      127.96      125.00      2.79 o 
  -3  -5   3       18.26       19.18      1.22 o 
  -2  -5   3       42.84       40.95      0.80 o 
  -1  -5   3       26.63       31.62      0.73 o 
   0  -5   3        1.15        1.73      0.23 o 
   1  -5   3      884.06      970.96     10.06 o 
   2  -5   3       18.42       23.30      0.59 o 
   3  -5   3        3.14        2.73      0.25 o 
   4  -5   3      129.11      141.77      1.62 o 
   5  -5   3        4.12        3.52      0.28 o 
   6  -5   3       67.40       61.65      1.09 o 
   7  -5   3        0.43       -0.06      0.37 o 
   8  -5   3        0.04        0.03      0.45 o 
   9  -5   3       31.25       26.40      1.66 o 
  -6  -4   3       14.21       17.01      1.43 o 
  -5  -4   3       35.21       37.26      1.36 o 
  -4  -4   3        4.45        3.88      0.38 o 
  -3  -4   3        6.88        5.38      0.41 o 
  -2  -4   3        2.70        2.64      0.24 o 
  -1  -4   3        3.06        2.80      0.21 o 
   0  -4   3       37.10       44.23      0.79 o 
   1  -4   3     4234.64     4351.56     37.44 o 
   2  -4   3      957.90     1050.19      9.30 o 
   3  -4   3      808.81      753.92      6.78 o 
   4  -4   3      461.82      484.55      4.66 o 
   5  -4   3      200.93      199.82      2.33 o 
   6  -4   3      130.25      132.94      2.18 o 
   7  -4   3      130.05      125.04      3.01 o 
   8  -4   3        0.09        0.38      0.51 o 
   9  -4   3       24.79       25.85      1.34 o 
  -7  -3   3       46.63       48.69      2.64 o 
  -6  -3   3        3.35        3.09      0.58 o 
  -5  -3   3       24.00       26.09      0.93 o 
  -4  -3   3       36.92       36.74      0.86 o 
  -3  -3   3      173.24      188.20      2.58 o 
  -2  -3   3        3.29        3.35      0.18 o 
  -1  -3   3      449.61      423.05      4.09 o 
   0  -3   3     1512.08     1697.07     14.77 o 
   1  -3   3     3919.32     3883.29     31.98 o 
   2  -3   3       26.21       42.53      0.64 o 
   3  -3   3      139.45      158.39      1.69 o 
   4  -3   3        0.50        1.03      0.19 o 
   5  -3   3       47.97       47.10      0.97 o 
   6  -3   3      107.92      104.81      2.30 o 
   7  -3   3       99.13       92.59      4.17 o 
   8  -3   3       27.32       25.96      1.42 o 
   9  -3   3        3.46        3.58      0.58 o 
  -8  -2   3        2.24        1.95      0.62 o 
  -7  -2   3       27.52       26.19      1.26 o 
  -6  -2   3        2.65        2.38      0.51 o 
  -5  -2   3        4.93        4.27      0.60 o 
  -4  -2   3       85.69       90.39      1.45 o 
  -3  -2   3      964.41     1000.08     10.32 o 
  -2  -2   3       69.98       52.80      0.70 o 
  -1  -2   3      577.79      571.35      5.62 o 
   0  -2   3      353.66      342.42      3.15 o 
   1  -2   3      355.05      352.86      2.98 o 
   2  -2   3      145.37      143.77      1.48 o 
   3  -2   3      250.81      250.69      2.68 o 
   4  -2   3        2.86        5.59      0.25 o 
   5  -2   3      212.60      206.02      2.91 o 
   6  -2   3      108.04       99.71      1.95 o 
   7  -2   3       29.97       30.55      1.01 o 
   8  -2   3        2.52        1.70      0.37 o 
  -8  -1   3       38.51       45.15      2.97 o 
  -7  -1   3        0.24        0.72      0.52 o 
  -6  -1   3      104.66       95.16      2.10 o 
  -5  -1   3       18.80       15.64      0.67 o 
  -4  -1   3        2.17        1.64      0.19 o 
  -3  -1   3        0.13        0.52      0.12 o 
  -2  -1   3      207.38      250.34      2.45 o 
  -1  -1   3       52.62       79.64      1.01 o 
   0  -1   3     3520.42     3491.95     41.12 o 
   1  -1   3      489.10      469.13      4.37 o 
   2  -1   3     1105.41      976.58      9.30 o 
   3  -1   3      453.58      501.33      5.45 o 
   4  -1   3      175.25      147.44      2.10 o 
   5  -1   3        3.00        1.44      0.23 o 
   6  -1   3      405.30      388.82      5.61 o 
   7  -1   3       44.60       46.57      1.13 o 
   8  -1   3       14.63       13.58      0.66 o 
  -8   0   3       26.57       30.98      1.48 o 
  -7   0   3        0.14       -0.17      0.40 o 
  -6   0   3        3.43        2.36      0.29 o 
  -5   0   3       28.11       31.60      0.67 o 
  -4   0   3       38.01       27.88      0.54 o 
  -3   0   3        9.45       14.37      0.30 o 
  -2   0   3     1004.33      881.49      8.16 o 
  -1   0   3        0.05        0.44      0.12 o 
   0   0   3       29.76       40.43      0.63 o 
   1   0   3       87.54       89.74      1.08 o 
   2   0   3        2.75        1.30      0.17 o 
   3   0   3       63.82       54.27      2.79 o 
   4   0   3        8.10        7.52      0.33 o 
   5   0   3      904.47      901.52     29.81 o 
   6   0   3      213.55      212.94      5.49 o 
   7   0   3       49.96       54.03      1.92 o 
   8   0   3       29.12       33.84      0.87 o 
  -9   1   3        5.30        5.16      0.84 o 
  -8   1   3      151.96      137.10      3.55 o 
  -7   1   3        1.11        1.46      0.46 o 
  -6   1   3      257.85      272.78      3.82 o 
  -5   1   3       18.65       22.51      0.63 o 
  -4   1   3     1531.10     1604.24     16.20 o 
  -3   1   3      583.89      711.28      7.34 o 
  -2   1   3     1303.26     1473.10     14.97 o 
  -1   1   3      331.09      356.33      3.40 o 
   0   1   3       52.03       57.42      1.24 o 
   1   1   3      515.81      564.07      7.78 o 
   2   1   3      586.61      664.11     21.39 o 
   3   1   3      237.02      248.69      9.00 o 
   4   1   3        7.47        9.35      1.94 o 
   5   1   3      176.91      181.60      7.77 o 
   6   1   3        0.24       -1.09      1.09 o 
   7   1   3       16.20       17.59      2.79 o 
   8   1   3        8.60        9.91      1.70 o 
  -9   2   3       38.48       38.82      1.84 o 
  -8   2   3       40.38       40.66      1.76 o 
  -7   2   3        0.06        0.06      0.35 o 
  -6   2   3      417.25      402.67      6.13 o 
  -5   2   3       39.16       41.67      0.93 o 
  -4   2   3      186.37      207.36      2.70 o 
  -3   2   3     1254.49     1173.87     10.85 o 
  -2   2   3      874.97      795.26      7.08 o 
  -1   2   3      230.94      202.15      2.03 o 
   0   2   3      292.00      285.21      3.02 o 
   1   2   3      721.28      757.51      9.52 o 
   2   2   3      232.45      287.94      5.56 o 
   3   2   3       61.80       57.40      1.95 o 
   4   2   3       25.90       24.03      1.33 o 
   5   2   3       99.75      102.29      2.96 o 
   6   2   3       21.10       20.51      2.79 o 
   7   2   3       10.26       10.92      2.55 o 
  -9   3   3        1.33        1.62      0.69 o 
  -8   3   3        8.24       10.60      1.02 o 
  -7   3   3        8.81        7.60      0.57 o 
  -6   3   3        9.23        6.48      0.42 o 
  -5   3   3        7.00        8.04      0.51 o 
  -4   3   3      643.75      646.69      7.24 o 
  -3   3   3       38.52       37.57      0.73 o 
  -2   3   3     3417.69     3397.58     29.47 o 
  -1   3   3      281.06      284.75      2.96 o 
   0   3   3      438.93      411.22      4.59 o 
   1   3   3        4.66        9.88      0.34 o 
   2   3   3      152.04      180.56      2.16 o 
   3   3   3        6.93        6.15      0.32 o 
   4   3   3      136.56      137.33      2.21 o 
   5   3   3       21.37       19.20      0.66 o 
   6   3   3       13.45       16.01      0.91 o 
   7   3   3        7.75        7.93      0.91 o 
  -9   4   3       12.79       13.48      1.34 o 
  -8   4   3        3.63        3.74      0.75 o 
  -7   4   3      129.38      127.60      1.94 o 
  -6   4   3       21.34       15.99      0.89 o 
  -5   4   3      210.73      233.40      2.96 o 
  -4   4   3      316.30      311.78      3.55 o 
  -3   4   3      750.18      858.55     10.25 o 
  -2   4   3        5.73        3.05      0.25 o 
  -1   4   3     1988.12     2185.38     20.94 o 
   0   4   3      205.49      233.24      2.70 o 
   1   4   3     1478.65     1565.68     23.77 o 
   2   4   3      318.09      315.13      4.65 o 
   3   4   3      307.64      292.50      4.04 o 
   4   4   3      192.84      187.38      4.14 o 
   5   4   3       23.92       25.85      2.31 o 
   6   4   3        4.71        4.87      0.97 o 
  -9   5   3       32.69       34.32      2.68 o 
  -8   5   3        8.45       10.44      0.45 o 
  -7   5   3      100.24       97.17      2.50 o 
  -6   5   3      303.87      317.71      4.21 o 
  -5   5   3       14.65       15.18      0.71 o 
  -4   5   3      157.70      176.60      2.42 o 
  -3   5   3       71.18       88.20      1.26 o 
  -2   5   3       50.06       67.97      1.04 o 
  -1   5   3       90.45       89.12      1.29 o 
   0   5   3       12.19       10.01      0.36 o 
   1   5   3      142.56      151.67      2.91 o 
   2   5   3        5.90        3.81      0.46 o 
   3   5   3      177.05      172.17      3.70 o 
   4   5   3        3.06        2.65      0.51 o 
   5   5   3       11.21       12.34      0.88 o 
  -9   6   3       21.16       24.04      2.33 o 
  -8   6   3        1.74        1.79      0.60 o 
  -7   6   3       52.87       51.37      1.37 o 
  -6   6   3       19.03       18.18      0.88 o 
  -5   6   3      382.15      383.15      5.08 o 
  -4   6   3       51.89       49.49      1.17 o 
  -3   6   3       27.29       22.00      0.72 o 
  -2   6   3      153.94      163.16      2.15 o 
  -1   6   3      144.81      128.72      1.66 o 
   0   6   3       21.57       23.56      0.60 o 
   1   6   3      218.70      203.38      3.86 o 
   2   6   3       49.35       45.73      1.44 o 
   3   6   3       97.43       99.53      2.65 o 
   4   6   3        0.45        0.40      0.55 o 
   5   6   3       30.68       29.21      1.28 o 
  -8   7   3        4.27        6.21      1.14 o 
  -7   7   3        0.10        0.19      0.44 o 
  -6   7   3      172.26      168.10      2.94 o 
  -5   7   3      204.31      194.70      3.02 o 
  -4   7   3      161.80      148.41      2.30 o 
  -3   7   3       81.56       82.57      1.63 o 
  -2   7   3      273.44      280.81      3.42 o 
  -1   7   3      214.09      226.38      2.81 o 
   0   7   3       66.02       65.07      2.34 o 
   1   7   3       70.42       70.92      1.95 o 
   2   7   3       40.45       39.29      1.67 o 
   3   7   3        0.18        0.42      0.46 o 
   4   7   3       13.34       12.60      1.21 o 
  -8   8   3       28.02       27.62      1.65 o 
  -7   8   3        0.06       -0.48      0.48 o 
  -6   8   3      224.95      231.10      3.85 o 
  -5   8   3       16.10       16.71      0.90 o 
  -4   8   3       54.58       57.54      1.41 o 
  -3   8   3        1.80        2.10      0.45 o 
  -2   8   3        6.11        6.42      0.62 o 
  -1   8   3       10.41       11.42      0.76 o 
   0   8   3       34.76       33.41      1.07 o 
   1   8   3        0.04       -0.41      0.41 o 
   2   8   3        0.01        0.28      0.47 o 
   3   8   3        2.75        3.64      0.94 o 
  -7   9   3        1.40        0.78      0.70 o 
  -6   9   3        2.44        1.89      0.62 o 
  -5   9   3       18.05       19.37      1.04 o 
  -4   9   3        0.83        0.75      0.51 o 
  -3   9   3       18.03       17.95      1.21 o 
  -2   9   3       36.56       37.39      1.86 o 
  -1   9   3        9.26       10.23      0.80 o 
   0   9   3       18.45       20.63      1.18 o 
   1   9   3       11.10        4.49      1.70 o 
  -6  10   3        0.00       -0.36      0.58 o 
  -5  10   3       23.90       23.83      1.41 o 
  -4  10   3        0.08        0.25      0.59 o 
  -3  10   3        2.62        3.33      0.71 o 
  -2  10   3        6.42        9.81      0.96 o 
  -1  10   3        9.77       11.05      1.22 o 
   0 -10   4       23.41       20.95      1.67 o 
   1 -10   4       12.93       16.92      1.25 o 
   2 -10   4       16.69       21.92      1.33 o 
   3 -10   4       45.41       48.14      1.82 o 
   4 -10   4       15.02       19.45      1.42 o 
   5 -10   4       27.39       30.77      1.60 o 
  -1  -9   4        5.45        6.78      0.83 o 
   0  -9   4        1.94        2.50      0.56 o 
   1  -9   4       16.16       18.17      1.01 o 
   2  -9   4       10.74       15.22      1.09 o 
   3  -9   4       60.17       62.77      1.72 o 
   4  -9   4        1.67        2.14      0.53 o 
   5  -9   4       20.19       24.73      1.61 o 
   6  -9   4        0.93        0.23      0.52 o 
   7  -9   4       26.35       26.37      1.84 o 
  -3  -8   4        0.01        2.44      1.15 o 
  -2  -8   4       16.81       17.84      0.99 o 
  -1  -8   4        4.02        1.88      0.54 o 
   0  -8   4       30.34       34.08      1.18 o 
   1  -8   4       16.64       13.26      1.03 o 
   2  -8   4       35.23       33.69      1.51 o 
   3  -8   4        5.06        4.48      0.71 o 
   4  -8   4        1.08        0.69      0.53 o 
   5  -8   4        0.39       -0.11      0.60 o 
   6  -8   4       19.01       21.94      1.15 o 
   7  -8   4       24.88       24.50      1.64 o 
  -4  -7   4        2.00        2.14      1.07 o 
  -3  -7   4        0.69        0.89      0.46 o 
  -2  -7   4        1.93        2.03      0.39 o 
  -1  -7   4        5.33        6.42      0.50 o 
   0  -7   4        7.62        7.57      0.65 o 
   1  -7   4       67.44       62.84      1.39 o 
   2  -7   4      271.69      259.92      3.73 o 
   3  -7   4       23.80       24.49      0.97 o 
   4  -7   4       10.25       10.53      0.68 o 
   5  -7   4       10.08        9.08      0.73 o 
   6  -7   4       75.53       74.33      1.73 o 
   7  -7   4        2.41        0.81      0.55 o 
   8  -7   4       24.08       24.87      1.78 o 
  -5  -6   4       27.88       29.19      1.50 o 
  -4  -6   4        2.05        2.93      0.65 o 
  -3  -6   4       23.14       25.63      1.16 o 
  -2  -6   4       27.17       28.14      0.88 o 
  -1  -6   4        5.64        6.15      0.39 o 
   0  -6   4       81.73       71.55      1.17 o 
   1  -6   4      382.35      401.52      4.86 o 
   2  -6   4      675.61      654.07      7.52 o 
   3  -6   4        3.18        2.24      0.25 o 
   4  -6   4       86.46       83.47      1.23 o 
   5  -6   4        1.03        0.94      0.27 o 
   6  -6   4       23.70       26.00      0.86 o 
   7  -6   4       59.05       54.83      2.09 o 
   8  -6   4       15.08       15.10      1.35 o 
  -6  -5   4       54.30       55.49      2.12 o 
  -5  -5   4       21.08       22.10      1.25 o 
  -4  -5   4        1.36        0.96      0.41 o 
  -3  -5   4      275.98      278.95      4.17 o 
  -2  -5   4      128.38      127.41      1.60 o 
  -1  -5   4      103.71       99.07      1.25 o 
   0  -5   4       13.07       13.39      0.50 o 
   1  -5   4      323.97      291.69      3.60 o 
   2  -5   4      140.43      144.86      1.69 o 
   3  -5   4       20.85       19.55      0.55 o 
   4  -5   4      176.28      190.65      2.05 o 
   5  -5   4        0.26        0.15      0.18 o 
   6  -5   4       18.93       20.38      0.59 o 
   7  -5   4      188.95      194.86      3.71 o 
   8  -5   4        0.13       -0.41      0.46 o 
  -6  -4   4        2.04        2.39      0.63 o 
  -5  -4   4        9.27       10.49      1.02 o 
  -4  -4   4        4.83        4.27      0.42 o 
  -3  -4   4       60.40       62.97      1.06 o 
  -2  -4   4      225.53      235.08      2.59 o 
  -1  -4   4      388.07      402.68      3.98 o 
   0  -4   4      222.18      248.41      2.71 o 
   1  -4   4      166.28      166.16      1.85 o 
   2  -4   4       61.94       60.51      0.82 o 
   3  -4   4        2.23        1.10      0.18 o 
   4  -4   4        0.01        0.32      0.25 o 
   5  -4   4       58.01       53.57      0.88 o 
   6  -4   4      114.91      107.03      2.12 o 
   7  -4   4       71.21       68.56      1.85 o 
   8  -4   4        5.57        5.76      0.91 o 
  -7  -3   4        1.81        1.41      0.61 o 
  -6  -3   4       59.35       52.96      1.68 o 
  -5  -3   4        1.07        0.71      0.32 o 
  -4  -3   4      148.33      135.32      2.25 o 
  -3  -3   4        3.17        3.98      0.25 o 
  -2  -3   4      610.99      616.83      6.14 o 
  -1  -3   4       19.36       17.92      0.43 o 
   0  -3   4      947.37      977.69      8.66 o 
   1  -3   4      772.06      882.60      7.52 o 
   2  -3   4     1457.62     1517.21     12.75 o 
   3  -3   4       19.76        9.30      0.32 o 
   4  -3   4      349.37      333.67      4.09 o 
   5  -3   4       13.56       14.07      0.54 o 
   6  -3   4      478.90      456.78      6.74 o 
   7  -3   4        4.75        5.46      0.55 o 
   8  -3   4       12.60       12.56      0.84 o 
  -7  -2   4        8.98        9.02      0.95 o 
  -6  -2   4        9.31       10.71      0.82 o 
  -5  -2   4       33.99       35.16      1.10 o 
  -4  -2   4        4.74        4.12      0.38 o 
  -3  -2   4      414.74      460.47      4.86 o 
  -2  -2   4      919.50      931.92      8.66 o 
  -1  -2   4        7.69       19.09      0.38 o 
   0  -2   4       16.50       13.13      0.36 o 
   1  -2   4       23.04       11.89      0.48 o 
   2  -2   4       42.30       39.78      0.84 o 
   3  -2   4       48.93       40.62      0.62 o 
   4  -2   4      100.21      103.90      1.38 o 
   5  -2   4      447.92      444.84      5.37 o 
   6  -2   4      219.81      211.91      3.75 o 
   7  -2   4        7.18        7.94      0.57 o 
   8  -2   4        5.30        7.81      0.63 o 
  -8  -1   4        0.37        0.51      0.52 o 
  -7  -1   4        0.05       -0.32      0.48 o 
  -6  -1   4       57.96       51.56      1.35 o 
  -5  -1   4       16.04       13.13      0.65 o 
  -4  -1   4      115.29      119.25      1.94 o 
  -3  -1   4      162.89      173.38      1.91 o 
  -2  -1   4      955.03      967.48      8.98 o 
  -1  -1   4      936.30      926.42      8.97 o 
   0  -1   4      488.45      519.64      4.87 o 
   1  -1   4      903.16      774.97      8.82 o 
   2  -1   4      139.80      151.67      1.61 o 
   3  -1   4       66.37       92.21      1.18 o 
   4  -1   4      129.50      138.29      1.67 o 
   5  -1   4       16.24       16.57      0.44 o 
   6  -1   4        7.33        7.72      0.56 o 
   7  -1   4        5.16        6.92      0.44 o 
   8  -1   4        8.73        9.99      1.24 o 
  -8   0   4        1.59        0.97      0.55 o 
  -7   0   4        7.23        9.61      0.88 o 
  -6   0   4       83.53       73.37      1.35 o 
  -5   0   4      102.48      100.34      1.61 o 
  -4   0   4      105.88      118.18      1.49 o 
  -3   0   4     1069.32     1093.83     10.64 o 
  -2   0   4       41.33       55.64      0.80 o 
  -1   0   4      662.70      619.68      6.15 o 
   0   0   4      413.13      463.18      5.79 o 
   1   0   4     1379.75     1424.51     17.53 o 
   2   0   4     1008.49     1040.27     12.00 o 
   3   0   4     1343.78     1459.68     26.66 o 
   4   0   4       84.52       72.59      3.89 o 
   5   0   4        6.31       10.68      1.94 o 
   6   0   4      119.25      120.63      2.63 o 
   7   0   4        0.77        0.61      0.35 o 
   8   0   4        6.82        6.62      0.89 o 
  -9   1   4       43.93       41.14      2.77 o 
  -8   1   4        0.65        1.58      0.61 o 
  -7   1   4       69.39       64.84      2.09 o 
  -6   1   4        6.49        6.28      0.44 o 
  -5   1   4      443.15      453.48      5.18 o 
  -4   1   4        0.30        1.46      0.17 o 
  -3   1   4      748.85      789.43      7.79 o 
  -2   1   4      440.54      446.62      4.49 o 
  -1   1   4      519.71      567.85      5.89 o 
   0   1   4     1579.65     1606.18     18.41 o 
   1   1   4       86.36       92.68      1.20 o 
   2   1   4      815.85      799.76     27.61 o 
   3   1   4      128.46      145.76      5.95 o 
   4   1   4      137.86      123.18      3.38 o 
   5   1   4       36.82       38.36      1.31 o 
   6   1   4       74.46       79.37      4.86 o 
   7   1   4        0.09       -0.12      1.33 o 
  -9   2   4        0.15       -0.18      0.59 o 
  -8   2   4      250.87      233.94      5.40 o 
  -7   2   4        0.20        0.30      0.60 o 
  -6   2   4      211.61      199.18      2.68 o 
  -5   2   4       44.48       46.30      0.73 o 
  -4   2   4      598.77      670.45      6.70 o 
  -3   2   4       17.28       30.31      0.55 o 
  -2   2   4      799.72      834.16      8.19 o 
  -1   2   4      804.20      762.67      7.13 o 
   0   2   4        5.35       11.21      0.33 o 
   1   2   4     1649.82     1806.41     22.54 o 
   2   2   4      705.71      750.74      9.51 o 
   3   2   4       28.74       26.11      0.66 o 
   4   2   4      560.73      538.38     12.32 o 
   5   2   4        0.01       -0.36      1.09 o 
   6   2   4       82.43       89.93      5.34 o 
   7   2   4        9.20        8.13      2.31 o 
  -9   3   4       24.08       18.59      1.46 o 
  -8   3   4       23.52       24.41      1.50 o 
  -7   3   4        9.63       10.44      0.82 o 
  -6   3   4      279.63      287.91      3.80 o 
  -5   3   4      142.12      131.00      1.83 o 
  -4   3   4      113.09      130.53      1.71 o 
  -3   3   4      619.12      674.30      6.74 o 
  -2   3   4      791.82      917.10      8.54 o 
  -1   3   4        3.60        1.14      0.17 o 
   0   3   4      260.08      225.94      2.66 o 
   1   3   4        0.07       -0.05      0.14 o 
   2   3   4      259.07      302.68      3.70 o 
   3   3   4      167.05      143.57      1.75 o 
   4   3   4        9.87       10.27      0.43 o 
   5   3   4       57.98       58.02      1.45 o 
   6   3   4       12.67       16.26      2.79 o 
   7   3   4        1.71        2.79      1.94 o 
  -9   4   4       19.26       21.26      1.61 o 
  -8   4   4        0.01        0.14      0.49 o 
  -7   4   4        0.21        0.12      0.31 o 
  -6   4   4        3.59        3.51      0.35 o 
  -5   4   4      217.21      206.88      2.72 o 
  -4   4   4       59.55       62.83      1.07 o 
  -3   4   4      513.55      463.13      5.59 o 
  -2   4   4      745.95      891.93      9.30 o 
  -1   4   4      423.01      494.84      5.01 o 
   0   4   4        3.92        5.39      0.26 o 
   1   4   4       32.14       32.62      1.65 o 
   2   4   4        0.34        0.23      0.22 o 
   3   4   4        0.13       -0.21      0.21 o 
   4   4   4        9.90        7.86      0.75 o 
   5   4   4        0.10       -0.25      0.46 o 
   6   4   4        3.29        4.67      0.48 o 
  -9   5   4        0.39        0.11      0.90 o 
  -8   5   4       22.40       26.00      1.22 o 
  -7   5   4       42.39       40.38      0.99 o 
  -6   5   4      334.08      368.30      4.81 o 
  -5   5   4      177.56      160.75      2.47 o 
  -4   5   4      246.70      258.63      3.58 o 
  -3   5   4       56.63       52.12      1.03 o 
  -2   5   4      487.99      437.06      4.83 o 
  -1   5   4      249.23      234.64      2.47 o 
   0   5   4       22.62       20.45      0.53 o 
   1   5   4      282.42      267.14      5.58 o 
   2   5   4       25.11       23.73      0.94 o 
   3   5   4        0.80        0.08      0.38 o 
   4   5   4       15.94       16.24      1.11 o 
   5   5   4        2.88        3.41      0.67 o 
  -9   6   4        6.50        2.62      0.98 o 
  -8   6   4        2.40        2.52      1.16 o 
  -7   6   4        1.10        2.15      0.47 o 
  -6   6   4      166.89      160.96      2.76 o 
  -5   6   4        0.10        0.09      0.34 o 
  -4   6   4      307.47      292.65      3.78 o 
  -3   6   4       10.52        9.03      0.49 o 
  -2   6   4        3.41        6.25      0.42 o 
  -1   6   4        8.18        5.07      0.34 o 
   0   6   4      173.08      182.90      2.06 o 
   1   6   4       20.00       17.32      1.33 o 
   2   6   4      110.79      106.46      2.40 o 
   3   6   4       19.35       21.29      1.23 o 
   4   6   4       24.40       23.61      1.49 o 
  -8   7   4       21.82       18.80      1.33 o 
  -7   7   4        5.12        5.90      0.69 o 
  -6   7   4       36.28       35.19      1.23 o 
  -5   7   4       68.94       65.79      1.50 o 
  -4   7   4      129.46      138.36      2.86 o 
  -3   7   4      100.72      105.25      1.80 o 
  -2   7   4       83.82       74.60      1.40 o 
  -1   7   4       41.43       38.31      1.10 o 
   0   7   4       71.23       60.78      1.55 o 
   1   7   4        2.43        1.82      0.53 o 
   2   7   4        7.90        8.66      0.93 o 
   3   7   4       51.72       51.98      1.95 o 
  -8   8   4       32.01       29.19      1.38 o 
  -7   8   4        5.66        6.41      0.72 o 
  -6   8   4        0.00       -0.29      0.45 o 
  -5   8   4      153.30      150.76      2.80 o 
  -4   8   4       16.63       16.48      0.83 o 
  -3   8   4        2.14        0.99      0.45 o 
  -2   8   4        3.71        2.69      0.52 o 
  -1   8   4        1.08        0.70      0.39 o 
   0   8   4        4.25        1.70      0.54 o 
   1   8   4        0.57        0.68      0.53 o 
   2   8   4       23.16       20.39      1.36 o 
  -7   9   4       24.83       23.87      1.85 o 
  -6   9   4       24.88       22.59      1.31 o 
  -5   9   4       20.31       20.75      1.15 o 
  -4   9   4        9.09        9.78      0.94 o 
  -3   9   4        3.54        2.99      0.63 o 
  -2   9   4       80.84       84.94      2.42 o 
  -1   9   4       97.77       98.55      2.96 o 
   0   9   4        8.45       11.74      0.89 o 
   1   9   4       31.97       29.00      3.40 o 
  -6  10   4       68.86       76.66      4.01 o 
  -5  10   4       21.57       22.38      2.10 o 
  -4  10   4       18.29       19.81      1.27 o 
  -3  10   4        0.01       -0.37      0.55 o 
  -2  10   4       31.01       31.37      1.50 o 
  -1  10   4        1.65        2.13      1.04 o 
   1 -10   5       26.78       29.40      1.60 o 
   2 -10   5       13.58       16.60      1.20 o 
   3 -10   5       35.28       41.23      1.82 o 
   4 -10   5        4.26        2.49      0.80 o 
   5 -10   5       11.18       14.39      1.15 o 
  -1  -9   5        7.94        9.96      1.02 o 
   0  -9   5       30.03       31.30      1.35 o 
   1  -9   5        2.89        2.56      0.59 o 
   2  -9   5      101.48       89.09      2.30 o 
   3  -9   5       22.85       17.93      1.05 o 
   4  -9   5       11.97       11.16      0.99 o 
   5  -9   5        2.69        2.55      0.67 o 
   6  -9   5       24.80       25.69      1.52 o 
  -3  -8   5        2.24        0.12      1.03 o 
  -2  -8   5       29.59       25.77      1.64 o 
  -1  -8   5        1.72        0.99      0.43 o 
   0  -8   5      113.62      102.06      2.00 o 
   1  -8   5       42.94       42.97      1.66 o 
   2  -8   5      377.97      387.73      5.35 o 
   3  -8   5       26.02       25.33      1.14 o 
   4  -8   5       53.52       63.27      1.65 o 
   5  -8   5       23.37       19.24      1.03 o 
   6  -8   5        5.89        6.10      0.90 o 
   7  -8   5       14.28       17.56      1.44 o 
  -4  -7   5        3.44        2.21      1.02 o 
  -3  -7   5       47.22       46.28      2.94 o 
  -2  -7   5       39.51       37.67      1.56 o 
  -1  -7   5       24.19       27.59      1.02 o 
   0  -7   5       56.70       53.33      1.28 o 
   1  -7   5        0.18       -0.18      0.35 o 
   2  -7   5       14.24        8.55      0.64 o 
   3  -7   5        0.38        0.73      0.40 o 
   4  -7   5      161.86      154.96      2.56 o 
   5  -7   5        6.28        4.01      0.54 o 
   6  -7   5       21.94       24.98      1.08 o 
   7  -7   5       51.45       53.53      1.99 o 
   8  -7   5       28.61       30.45      7.34 o 
  -5  -6   5       11.10       10.76      1.04 o 
  -4  -6   5        0.21       -0.43      0.43 o 
  -3  -6   5       13.40       15.13      0.53 o 
  -2  -6   5       58.27       60.61      1.19 o 
  -1  -6   5       14.11       19.59      1.15 o 
   0  -6   5       30.74       32.10      0.82 o 
   1  -6   5      246.04      252.78      3.58 o 
   2  -6   5      453.71      442.08      5.75 o 
   3  -6   5        6.89        7.87      0.65 o 
   4  -6   5       86.66       85.36      1.32 o 
   5  -6   5       41.28       40.68      0.89 o 
   6  -6   5       91.97      100.62      1.80 o 
   7  -6   5       51.65       52.76      1.80 o 
   8  -6   5        2.01        2.65      1.02 o 
  -6  -5   5        3.40        3.67      0.73 o 
  -5  -5   5       39.21       43.83      1.68 o 
  -4  -5   5        0.10       -0.10      0.36 o 
  -3  -5   5       35.50       36.86      0.74 o 
  -2  -5   5       35.12       39.56      0.79 o 
  -1  -5   5      155.08      149.93      1.89 o 
   0  -5   5        6.52        5.67      0.38 o 
   1  -5   5      374.63      387.50      4.38 o 
   2  -5   5      231.79      248.21      3.00 o 
   3  -5   5        5.38        8.29      0.37 o 
   4  -5   5       97.03      108.15      1.35 o 
   5  -5   5       31.67       26.44      0.67 o 
   6  -5   5      127.64      114.85      1.78 o 
   7  -5   5       21.38       19.88      1.04 o 
   8  -5   5       14.86       14.00      1.05 o 
  -6  -4   5       31.49       32.35      1.48 o 
  -5  -4   5        0.27        0.09      0.46 o 
  -4  -4   5       35.09       33.91      1.05 o 
  -3  -4   5       24.57       23.94      0.65 o 
  -2  -4   5      461.89      484.73      4.76 o 
  -1  -4   5        0.10        0.30      0.17 o 
   0  -4   5       24.84       26.34      0.58 o 
   1  -4   5        0.91       -0.04      0.17 o 
   2  -4   5       91.97       98.85      1.34 o 
   3  -4   5        8.38        9.75      0.46 o 
   4  -4   5       62.72       52.31      0.80 o 
   5  -4   5       93.33       86.01      1.29 o 
   6  -4   5      179.78      173.33      3.06 o 
   7  -4   5       69.76       71.02      1.90 o 
   8  -4   5       18.71       20.57      1.16 o 
  -7  -3   5       14.35       16.27      2.00 o 
  -6  -3   5        1.16       -0.17      0.43 o 
  -5  -3   5       92.52      100.70      2.43 o 
  -4  -3   5       35.72       35.69      1.00 o 
  -3  -3   5      117.27      124.85      1.41 o 
  -2  -3   5      883.74      899.15      8.07 o 
  -1  -3   5      230.58      242.33      2.52 o 
   0  -3   5      376.02      410.44      4.48 o 
   1  -3   5     1523.74     1458.98     14.04 o 
   2  -3   5      556.27      600.26      5.45 o 
   3  -3   5      523.91      495.46      5.23 o 
   4  -3   5      341.01      358.64      4.08 o 
   5  -3   5       95.86       97.86      1.68 o 
   6  -3   5        9.60        8.93      0.82 o 
   7  -3   5       82.63       81.82      1.97 o 
   8  -3   5        0.15        0.37      0.41 o 
  -7  -2   5       33.71       33.64      1.64 o 
  -6  -2   5       27.57       24.69      1.59 o 
  -5  -2   5      139.54      130.05      2.25 o 
  -4  -2   5        9.31        7.90      0.36 o 
  -3  -2   5      457.41      444.73      4.54 o 
  -2  -2   5      410.69      407.45      3.99 o 
  -1  -2   5     1172.79     1064.71      9.90 o 
   0  -2   5      826.83      946.63      8.78 o 
   1  -2   5      749.38      740.70      7.28 o 
   2  -2   5       88.33       76.95      0.98 o 
   3  -2   5      256.32      278.58      3.19 o 
   4  -2   5       59.60       60.68      1.39 o 
   5  -2   5        0.22        0.29      0.20 o 
   6  -2   5      275.95      259.70      4.50 o 
   7  -2   5       34.18       33.99      2.07 o 
   8  -2   5       21.49       20.96      1.35 o 
  -8  -1   5       10.95       12.81      3.10 o 
  -7  -1   5       48.46       43.65      1.73 o 
  -6  -1   5        0.07       -0.05      0.32 o 
  -5  -1   5      140.69      142.33      2.73 o 
  -4  -1   5       22.08       20.46      0.61 o 
  -3  -1   5      758.76      733.67      7.25 o 
  -2  -1   5      303.48      335.98      3.48 o 
  -1  -1   5        2.75        0.21      0.13 o 
   0  -1   5      573.00      574.69      5.69 o 
   1  -1   5        1.42       -0.01      0.14 o 
   2  -1   5      227.82      200.09      2.36 o 
   3  -1   5     1266.10     1275.04     13.75 o 
   4  -1   5        0.24        0.64      0.14 o 
   5  -1   5        7.76        6.14      0.33 o 
   6  -1   5       90.98       91.40      2.09 o 
   7  -1   5        2.32        2.90      0.46 o 
   8  -1   5       10.31       10.76      0.77 o 
  -8   0   5       52.35       55.22      2.10 o 
  -7   0   5       22.24       20.66      1.29 o 
  -6   0   5        2.24        2.93      0.40 o 
  -5   0   5       40.88       47.58      1.15 o 
  -4   0   5        4.95        3.34      0.27 o 
  -3   0   5      166.42      224.93      2.34 o 
  -2   0   5      474.08      460.68      4.66 o 
  -1   0   5     1119.80     1143.59     11.08 o 
   0   0   5     1313.87     1256.14     13.96 o 
   1   0   5      733.30      669.11      7.79 o 
   2   0   5     1853.47     2032.05     28.19 o 
   3   0   5      350.06      453.39      5.76 o 
   4   0   5      401.51      387.31      7.50 o 
   5   0   5       99.98      112.69      2.35 o 
   6   0   5        5.80        4.63      0.49 o 
   7   0   5       19.91       20.05      0.54 o 
   8   0   5        5.87        6.56      0.41 o 
  -8   1   5        8.07        7.95      0.96 o 
  -7   1   5       56.58       51.46      1.61 o 
  -6   1   5       27.97       31.81      0.90 o 
  -5   1   5      108.28      116.04      1.69 o 
  -4   1   5      170.52      156.07      1.93 o 
  -3   1   5       34.40       23.56      0.51 o 
  -2   1   5      352.76      435.15      4.23 o 
  -1   1   5      550.58      595.35      5.62 o 
   0   1   5      187.40      168.00      2.06 o 
   1   1   5        8.53        9.56      0.44 o 
   2   1   5      152.84      161.43      2.43 o 
   3   1   5        0.19        0.16      0.30 o 
   4   1   5        5.65        6.27      0.34 o 
   5   1   5       13.73       12.99      0.88 o 
   6   1   5        0.01        0.85      1.33 o 
   7   1   5        0.00        1.70      1.58 o 
  -9   2   5       31.25       33.03      1.94 o 
  -8   2   5       48.34       42.77      1.94 o 
  -7   2   5        2.81        1.68      0.50 o 
  -6   2   5       33.17       41.04      0.88 o 
  -5   2   5        0.02        0.77      0.21 o 
  -4   2   5       13.27       17.20      0.50 o 
  -3   2   5      210.31      232.46      2.57 o 
  -2   2   5      576.42      676.83      6.12 o 
  -1   2   5       28.30       26.50      0.51 o 
   0   2   5      191.49      201.66      2.41 o 
   1   2   5      425.16      509.17      5.57 o 
   2   2   5        3.20        3.16      0.35 o 
   3   2   5       28.13       27.94      0.82 o 
   4   2   5      127.54      110.37      2.45 o 
   5   2   5      139.17      124.94      6.31 o 
   6   2   5        0.15       -0.97      1.46 o 
   7   2   5       24.50       21.11      3.40 o 
  -9   3   5       15.17       14.42      1.34 o 
  -8   3   5       63.09       67.03      2.06 o 
  -7   3   5        3.89        3.25      0.41 o 
  -6   3   5      401.26      411.76      5.26 o 
  -5   3   5      413.48      390.55      4.16 o 
  -4   3   5       41.33       44.20      0.80 o 
  -3   3   5      587.92      583.64      6.26 o 
  -2   3   5       39.41       59.15      0.94 o 
  -1   3   5      120.50       90.20      1.24 o 
   0   3   5      280.33      268.94      3.35 o 
   1   3   5      352.44      360.08      5.24 o 
   2   3   5      278.27      295.01      3.95 o 
   3   3   5       27.23       24.74      0.52 o 
   4   3   5      325.01      335.19      4.49 o 
   5   3   5        3.32        3.64      0.79 o 
   6   3   5       62.56       63.54      2.79 o 
  -9   4   5        7.93        9.47      1.54 o 
  -8   4   5       26.34       26.26      1.42 o 
  -7   4   5       23.89       28.51      1.14 o 
  -6   4   5      273.61      269.58      3.71 o 
  -5   4   5       35.32       38.96      0.86 o 
  -4   4   5     1458.74     1472.22     15.16 o 
  -3   4   5        4.21        2.36      0.24 o 
  -2   4   5      185.13      182.40      2.26 o 
  -1   4   5      274.64      268.32      3.57 o 
   0   4   5       64.67       82.00      1.60 o 
   1   4   5        6.95        4.42      0.43 o 
   2   4   5      128.02      123.06      2.25 o 
   3   4   5       38.48       41.45      1.11 o 
   4   4   5      101.41      100.68      5.28 o 
   5   4   5        5.16        3.59      0.51 o 
   6   4   5       22.49       27.00      1.09 o 
  -9   5   5        6.03        4.00      1.28 o 
  -8   5   5        0.01        0.26      0.50 o 
  -7   5   5       14.63       16.72      0.81 o 
  -6   5   5        1.40        2.92      0.46 o 
  -5   5   5      421.55      419.75      5.12 o 
  -4   5   5      239.37      226.36      3.25 o 
  -3   5   5      108.37      125.99      1.89 o 
  -2   5   5        2.06        4.83      0.37 o 
  -1   5   5      184.01      222.45      2.49 o 
   0   5   5      146.82      140.30      2.81 o 
   1   5   5       54.10       59.42      1.57 o 
   2   5   5       61.67       66.30      1.64 o 
   3   5   5       79.71       76.18      2.10 o 
   4   5   5       12.85       12.47      1.02 o 
   5   5   5        5.52        5.63      0.76 o 
  -9   6   5       11.14       13.42      0.96 o 
  -8   6   5       23.60       26.43      1.48 o 
  -7   6   5        1.85        1.55      0.47 o 
  -6   6   5        0.34        0.46      0.41 o 
  -5   6   5      271.11      274.78      3.66 o 
  -4   6   5      138.33      140.00      2.17 o 
  -3   6   5       40.10       45.02      1.22 o 
  -2   6   5      151.71      132.37      1.88 o 
  -1   6   5       14.75       17.33      0.60 o 
   0   6   5       31.15       27.22      1.02 o 
   1   6   5       49.83       49.98      1.64 o 
   2   6   5        0.67        0.69      0.51 o 
   3   6   5       12.45       12.13      0.98 o 
   4   6   5        4.42        5.23      0.85 o 
  -8   7   5        8.22        9.02      1.05 o 
  -7   7   5      125.06      121.32      2.46 o 
  -6   7   5        1.45        1.53      0.47 o 
  -5   7   5      311.10      297.68      3.99 o 
  -4   7   5        3.77        2.25      0.42 o 
  -3   7   5       45.60       39.36      1.03 o 
  -2   7   5       44.70       44.53      1.31 o 
  -1   7   5      376.49      361.56      5.15 o 
   0   7   5       11.46       15.02      1.20 o 
   1   7   5      316.03      311.98      5.73 o 
   2   7   5       46.14       44.02      2.38 o 
   3   7   5       21.37       19.59      1.62 o 
  -8   8   5        6.10        6.33      1.05 o 
  -7   8   5       31.96       27.08      1.25 o 
  -6   8   5       62.84       59.75      1.65 o 
  -5   8   5       36.33       37.64      1.23 o 
  -4   8   5       60.92       55.79      1.44 o 
  -3   8   5       24.34       27.24      1.18 o 
  -2   8   5       47.54       50.42      1.57 o 
  -1   8   5       11.08       11.77      0.74 o 
   0   8   5      103.50      106.89      2.50 o 
   1   8   5       29.55       29.94      2.12 o 
   2   8   5        0.67        0.71      0.76 o 
  -7   9   5        0.87        0.98      0.69 o 
  -6   9   5        7.19        7.99      0.83 o 
  -5   9   5        4.09        2.76      0.72 o 
  -4   9   5       29.33       27.93      1.40 o 
  -3   9   5        2.64        1.15      0.58 o 
  -2   9   5       86.38       83.36      2.29 o 
  -1   9   5       93.19       93.17      2.89 o 
   0   9   5       24.09       27.98      2.49 o 
   1   9   5        3.67        4.73      1.82 o 
  -5  10   5       22.89       24.35      2.07 o 
  -4  10   5        0.34        1.06      0.63 o 
  -3  10   5        0.21        1.04      0.65 o 
  -2  10   5       28.01       28.52      1.89 o 
   2 -10   6       41.62       39.32      1.80 o 
   3 -10   6       24.12       21.21      1.39 o 
   4 -10   6       16.01       18.41      1.58 o 
  -1  -9   6        7.85        9.47      1.04 o 
   0  -9   6       27.06       34.05      1.46 o 
   1  -9   6        4.94        8.41      0.80 o 
   2  -9   6        1.02        0.81      0.59 o 
   3  -9   6       56.28       60.14      1.76 o 
   4  -9   6       21.92       25.96      1.42 o 
   5  -9   6        9.34       11.89      1.04 o 
   6  -9   6        6.27        5.51      1.14 o 
  -2  -8   6        3.72        5.66      0.82 o 
  -1  -8   6        1.72        1.21      0.49 o 
   0  -8   6        0.07       -0.40      0.43 o 
   1  -8   6       29.51       28.26      1.25 o 
   2  -8   6      320.09      324.13      5.14 o 
   3  -8   6       92.17       93.84      1.95 o 
   4  -8   6       15.59       17.50      0.99 o 
   5  -8   6       50.39       51.65      2.13 o 
   6  -8   6        6.17        5.27      0.82 o 
   7  -8   6       20.71       22.35      1.60 o 
  -4  -7   6        1.55        1.18      0.96 o 
  -3  -7   6        0.01       -0.31      0.39 o 
  -2  -7   6       40.21       45.46      2.46 o 
  -1  -7   6       38.42       37.95      1.20 o 
   0  -7   6        0.27       -0.29      0.40 o 
   1  -7   6       13.07       11.89      0.73 o 
   2  -7   6       32.20       29.41      1.10 o 
   3  -7   6       11.23       11.71      0.74 o 
   4  -7   6        3.84        5.31      0.60 o 
   5  -7   6       54.64       51.31      1.51 o 
   6  -7   6        1.17        1.43      0.42 o 
   7  -7   6        0.01        0.00      0.86 o 
  -5  -6   6        0.06        0.57      0.74 o 
  -4  -6   6        1.03        0.74      0.54 o 
  -3  -6   6        3.96        3.44      0.49 o 
  -2  -6   6      159.01      154.76      2.45 o 
  -1  -6   6      117.28      119.72      1.92 o 
   0  -6   6      213.68      210.64      3.14 o 
   1  -6   6       76.15       72.48      1.51 o 
   2  -6   6       33.44       36.90      1.05 o 
   3  -6   6       42.10       39.47      1.07 o 
   4  -6   6       63.80       59.97      1.44 o 
   5  -6   6       13.33       12.73      0.65 o 
   6  -6   6       37.91       34.17      1.63 o 
   7  -6   6       18.64       21.82      1.83 o 
   8  -6   6       13.02       10.95      1.54 o 
  -5  -5   6        0.52        1.46      0.58 o 
  -4  -5   6        6.68        8.54      0.75 o 
  -3  -5   6        2.09        2.12      0.32 o 
  -2  -5   6       28.17       26.41      0.84 o 
  -1  -5   6       74.49       76.26      1.13 o 
   0  -5   6       15.67       10.71      0.52 o 
   1  -5   6       74.65       68.80      1.14 o 
   2  -5   6        3.32        1.08      0.32 o 
   3  -5   6       45.44       47.28      0.82 o 
   4  -5   6      161.01      151.00      1.81 o 
   5  -5   6        3.96        3.18      0.29 o 
   6  -5   6        1.65        2.81      0.27 o 
   7  -5   6       51.61       49.42      1.98 o 
   8  -5   6       25.03       24.52      2.75 o 
  -6  -4   6        1.77        1.06      0.59 o 
  -5  -4   6       41.44       41.21      1.84 o 
  -4  -4   6        6.60        6.63      0.56 o 
  -3  -4   6        9.40        6.83      0.34 o 
  -2  -4   6       94.48      105.77      1.32 o 
  -1  -4   6      184.55      180.08      2.05 o 
   0  -4   6      167.15      174.01      2.23 o 
   1  -4   6      474.53      486.55      5.31 o 
   2  -4   6       48.98       57.86      1.01 o 
   3  -4   6      386.91      401.60      3.83 o 
   4  -4   6       36.67       39.93      0.77 o 
   5  -4   6      146.74      151.15      1.99 o 
   6  -4   6      213.77      225.48      3.80 o 
   7  -4   6      315.35      310.08      5.61 o 
   8  -4   6        3.00        3.29      0.63 o 
  -7  -3   6       26.19       23.71      1.46 o 
  -6  -3   6       46.23       44.59      1.79 o 
  -5  -3   6        5.23        5.42      0.54 o 
  -4  -3   6       96.54       99.43      1.52 o 
  -3  -3   6      294.21      309.77      3.18 o 
  -2  -3   6        0.09        0.54      0.21 o 
  -1  -3   6      617.49      638.38      6.44 o 
   0  -3   6       30.27       23.32      0.56 o 
   1  -3   6        6.25        8.66      0.40 o 
   2  -3   6      237.98      244.62      2.84 o 
   3  -3   6      216.95      213.64      2.35 o 
   4  -3   6       52.32       53.38      0.91 o 
   5  -3   6       15.77       12.58      0.60 o 
   6  -3   6      124.21      118.39      2.53 o 
   7  -3   6        5.68        4.82      0.58 o 
   8  -3   6       16.10       16.59      1.00 o 
  -7  -2   6       16.28       18.54      1.88 o 
  -6  -2   6       31.47       32.96      1.42 o 
  -5  -2   6        0.01        0.23      0.33 o 
  -4  -2   6      237.57      210.28      2.70 o 
  -3  -2   6       21.83       22.93      0.58 o 
  -2  -2   6      698.75      704.10      7.03 o 
  -1  -2   6        5.92        5.51      0.33 o 
   0  -2   6      289.55      295.01      3.00 o 
   1  -2   6      280.20      245.29      2.79 o 
   2  -2   6      450.26      473.63      5.32 o 
   3  -2   6      556.28      538.69      5.94 o 
   4  -2   6      227.67      208.65      3.18 o 
   5  -2   6       41.92       42.56      1.10 o 
   6  -2   6        0.02       -0.26      0.26 o 
   7  -2   6        0.07        0.02      0.39 o 
   8  -2   6        1.29        1.94      0.46 o 
  -8  -1   6        6.07        8.45      1.03 o 
  -7  -1   6        0.65        1.46      0.57 o 
  -6  -1   6        0.05       -0.09      0.44 o 
  -5  -1   6        3.20        4.90      0.40 o 
  -4  -1   6       70.65       70.98      1.09 o 
  -3  -1   6      208.58      235.97      2.40 o 
  -2  -1   6      356.96      312.78      3.31 o 
  -1  -1   6        0.18        7.70      0.45 o 
   0  -1   6        0.52        1.65      0.22 o 
   1  -1   6      269.10      275.86      3.48 o 
   2  -1   6        2.76        2.14      0.22 o 
   3  -1   6       17.72       13.11      0.45 o 
   4  -1   6        9.83       13.96      0.45 o 
   5  -1   6       19.30       14.21      0.60 o 
   6  -1   6       24.60       24.26      0.88 o 
   7  -1   6        1.93        1.74      0.51 o 
   8  -1   6        0.09        0.04      0.39 o 
  -8   0   6        0.28        0.62      0.64 o 
  -7   0   6        3.41        3.29      0.64 o 
  -6   0   6        1.68        0.59      0.35 o 
  -5   0   6        5.07        3.89      0.40 o 
  -4   0   6      105.36      106.04      1.38 o 
  -3   0   6      266.96      281.58      3.21 o 
  -2   0   6        3.67        6.59      0.33 o 
  -1   0   6      354.78      288.62      3.04 o 
   0   0   6        3.11       11.37      0.50 o 
   1   0   6      356.47      531.11      6.29 o 
   2   0   6       15.04       18.69      0.56 o 
   3   0   6        1.07        0.92      0.16 o 
   4   0   6       58.77       54.08      0.87 o 
   5   0   6      124.62      125.26      2.12 o 
   6   0   6        0.33        0.40      0.22 o 
   7   0   6        7.07        7.83      0.45 o 
  -8   1   6        6.96        5.35      0.95 o 
  -7   1   6       43.58       46.10      1.47 o 
  -6   1   6      103.13       99.33      1.51 o 
  -5   1   6      867.13      865.43      8.62 o 
  -4   1   6       35.23       39.95      0.73 o 
  -3   1   6     1489.92     1545.94     14.30 o 
  -2   1   6      611.98      685.49      6.84 o 
  -1   1   6        1.13        0.74      0.17 o 
   0   1   6       69.41       75.96      1.11 o 
   1   1   6      839.19      950.76     13.02 o 
   2   1   6      112.81      108.63      1.80 o 
   3   1   6      503.90      590.70      7.66 o 
   4   1   6      209.19      204.92      2.72 o 
   5   1   6       34.33       37.29      2.62 o 
   6   1   6        8.81        8.43      2.37 o 
   7   1   6        8.55        8.07      0.80 o 
  -9   2   6       16.51       13.20      1.35 o 
  -8   2   6        0.46       -0.38      0.57 o 
  -7   2   6       49.83       51.72      1.73 o 
  -6   2   6        0.05        0.03      0.29 o 
  -5   2   6      152.78      160.92      2.08 o 
  -4   2   6      160.90      158.72      1.93 o 
  -3   2   6        1.25        3.00      0.26 o 
  -2   2   6       11.75        4.36      0.25 o 
  -1   2   6      855.17      996.46     10.28 o 
   0   2   6      450.42      502.36      6.01 o 
   1   2   6        7.75       10.02      0.34 o 
   2   2   6      311.94      317.24      5.62 o 
   3   2   6        4.84        7.72      0.40 o 
   4   2   6      114.92      112.88      2.12 o 
   5   2   6       24.16       27.99      1.32 o 
   6   2   6       29.84       30.64      1.35 o 
   7   2   6       47.00       49.33      1.91 o 
  -9   3   6        0.20       -0.32      1.01 o 
  -8   3   6        7.07        5.33      0.78 o 
  -7   3   6        1.78        1.80      0.43 o 
  -6   3   6       27.54       24.39      0.76 o 
  -5   3   6      295.64      288.28      3.24 o 
  -4   3   6      529.93      552.76      6.58 o 
  -3   3   6       37.45       36.92      0.77 o 
  -2   3   6       20.71       33.01      0.66 o 
  -1   3   6      507.83      505.18      5.43 o 
   0   3   6      174.00      178.87      2.36 o 
   1   3   6      477.89      481.56      6.07 o 
   2   3   6      718.37      707.45     11.35 o 
   3   3   6       78.99       74.71      1.51 o 
   4   3   6      172.64      173.55      3.02 o 
   5   3   6       44.13       40.28      1.20 o 
   6   3   6       41.60       41.67      1.21 o 
  -9   4   6       19.25       18.37      2.07 o 
  -8   4   6       54.85       48.46      1.55 o 
  -7   4   6        3.44        4.70      0.51 o 
  -6   4   6       53.47       52.75      1.22 o 
  -5   4   6      263.97      266.77      3.25 o 
  -4   4   6       44.35       47.01      1.00 o 
  -3   4   6       77.77       76.36      1.20 o 
  -2   4   6       26.46       15.34      0.58 o 
  -1   4   6       12.27       15.91      0.57 o 
   0   4   6      156.32      139.05      2.48 o 
   1   4   6      197.07      196.26      3.56 o 
   2   4   6        0.14        0.76      0.32 o 
   3   4   6       56.88       53.81      1.37 o 
   4   4   6       67.69       62.33      1.73 o 
   5   4   6        2.20        3.06      0.61 o 
  -9   5   6       70.87       74.60      2.98 o 
  -8   5   6        1.03        0.12      1.02 o 
  -7   5   6      131.94      123.61      3.96 o 
  -6   5   6        0.49       -0.24      0.38 o 
  -5   5   6      377.82      371.79      5.01 o 
  -4   5   6       14.47       18.58      0.81 o 
  -3   5   6      205.44      226.76      3.00 o 
  -2   5   6       27.71       27.68      0.75 o 
  -1   5   6      235.02      246.91      3.40 o 
   0   5   6        0.59        0.77      0.17 o 
   1   5   6      271.46      259.28      4.67 o 
   2   5   6      152.49      140.04      2.85 o 
   3   5   6       11.56        9.84      1.41 o 
   4   5   6        4.40        5.20      0.76 o 
   5   5   6        1.31        0.82      0.55 o 
  -8   6   6        7.83       10.31      1.07 o 
  -7   6   6       56.24       59.15      2.25 o 
  -6   6   6        3.65        3.87      0.59 o 
  -5   6   6        9.90        7.70      0.61 o 
  -4   6   6       66.85       65.12      1.42 o 
  -3   6   6       60.67       53.93      1.24 o 
  -2   6   6       21.05       20.71      0.76 o 
  -1   6   6      177.53      175.54      2.27 o 
   0   6   6       23.40       25.80      1.32 o 
   1   6   6      165.99      169.46      3.45 o 
   2   6   6       13.55       12.59      1.55 o 
   3   6   6        2.23        2.18      0.59 o 
   4   6   6        8.92       10.77      1.11 o 
  -8   7   6       13.81       14.75      1.04 o 
  -7   7   6       19.48       20.74      1.07 o 
  -6   7   6       26.10       24.01      1.12 o 
  -5   7   6        0.61        0.19      0.37 o 
  -4   7   6        0.03        0.06      0.36 o 
  -3   7   6       24.65       21.99      0.93 o 
  -2   7   6      119.03      118.61      2.25 o 
  -1   7   6      111.43      128.48      2.29 o 
   0   7   6      142.56      142.17      2.69 o 
   1   7   6        4.53        6.46      1.03 o 
   2   7   6       12.48       12.62      1.12 o 
   3   7   6        9.25        8.20      1.14 o 
  -7   8   6        0.94        0.97      0.62 o 
  -6   8   6        7.77        8.68      0.78 o 
  -5   8   6      115.04      122.68      2.36 o 
  -4   8   6       41.70       42.42      1.39 o 
  -3   8   6       46.98       51.08      1.69 o 
  -2   8   6        4.10        2.24      0.54 o 
  -1   8   6       78.62       74.93      2.01 o 
   0   8   6        3.39        1.70      0.63 o 
   1   8   6       18.93       14.32      2.43 o 
   2   8   6        0.23        1.09      0.85 o 
  -7   9   6       14.95       15.82      1.20 o 
  -6   9   6       33.36       32.22      1.58 o 
  -5   9   6      100.70       97.36      3.16 o 
  -4   9   6        1.90        2.24      0.63 o 
  -3   9   6       39.28       35.84      1.96 o 
  -2   9   6       29.36       32.01      1.48 o 
  -1   9   6        3.77        5.34      0.87 o 
   0   9   6        0.01       -0.03      0.90 o 
  -5  10   6        8.87       11.95      1.15 o 
  -4  10   6       42.58       48.02      2.36 o 
  -3  10   6       63.02       65.34      2.19 o 
  -2  10   6        2.01        4.46      1.86 o 
  -1  -9   7       56.93       63.59      2.22 o 
   0  -9   7        3.64        3.55      0.70 o 
   1  -9   7       47.03       48.77      1.75 o 
   2  -9   7       11.68       12.53      1.07 o 
   3  -9   7       61.87       60.14      1.92 o 
   4  -9   7        2.52        3.27      0.75 o 
   5  -9   7       76.12       70.64      2.11 o 
  -2  -8   7       33.37       34.77      1.64 o 
  -1  -8   7       62.69       62.70      1.77 o 
   0  -8   7       26.54       23.46      1.26 o 
   1  -8   7       96.12       87.90      2.24 o 
   2  -8   7       10.14        9.18      0.75 o 
   3  -8   7        2.06        2.07      0.54 o 
   4  -8   7        6.72        7.79      0.74 o 
   5  -8   7        8.40       11.33      0.88 o 
   6  -8   7        5.56        5.61      0.68 o 
  -3  -7   7        0.17        0.27      0.47 o 
  -2  -7   7        2.95        2.27      0.43 o 
  -1  -7   7       22.26       24.43      1.10 o 
   0  -7   7       46.45       48.81      1.41 o 
   1  -7   7        0.44       -0.06      0.39 o 
   2  -7   7        1.32       -0.34      0.34 o 
   3  -7   7        2.13        4.29      0.52 o 
   4  -7   7       12.34       16.15      0.92 o 
   5  -7   7        3.39        4.66      0.66 o 
   6  -7   7        0.21       -0.54      0.67 o 
   7  -7   7       48.61       44.61      1.71 o 
  -4  -6   7        6.19        5.69      1.00 o 
  -3  -6   7        0.76        1.20      0.49 o 
  -2  -6   7        0.84        0.53      0.41 o 
  -1  -6   7       89.14       98.77      2.17 o 
   0  -6   7        2.95        1.37      0.45 o 
   1  -6   7       29.41       29.69      1.02 o 
   2  -6   7       44.96       32.35      1.01 o 
   3  -6   7       15.95       17.20      0.82 o 
   4  -6   7       65.14       63.03      1.58 o 
   5  -6   7       21.44       21.17      0.95 o 
   6  -6   7       25.99       24.99      1.77 o 
   7  -6   7       76.29       75.94      3.39 o 
  -5  -5   7       16.70       14.94      1.18 o 
  -4  -5   7        0.00        0.27      0.22 o 
  -3  -5   7        0.66        1.74      0.29 o 
  -2  -5   7       25.83       25.49      0.74 o 
  -1  -5   7       76.49       78.26      1.42 o 
   0  -5   7       14.78       13.42      0.92 o 
   1  -5   7        1.76        0.59      0.37 o 
   2  -5   7       83.45       84.04      1.53 o 
   3  -5   7       18.05       19.35      0.81 o 
   4  -5   7       53.45       60.90      1.10 o 
   5  -5   7       16.52       15.34      0.68 o 
   6  -5   7       15.60       18.03      0.96 o 
   7  -5   7        0.09        0.90      0.68 o 
   8  -5   7        0.28       -0.31      0.60 o 
  -6  -4   7        0.68        0.01      0.60 o 
  -5  -4   7        0.52        0.53      0.47 o 
  -4  -4   7       41.10       40.24      0.97 o 
  -3  -4   7       10.25        9.39      0.62 o 
  -2  -4   7      143.39      142.69      1.93 o 
  -1  -4   7        5.04        2.53      0.30 o 
   0  -4   7       23.30       21.11      0.66 o 
   1  -4   7        1.55        0.38      0.26 o 
   2  -4   7      111.84      120.32      1.88 o 
   3  -4   7      398.38      382.30      4.31 o 
   4  -4   7      145.19      140.28      1.96 o 
   5  -4   7      249.04      244.24      3.01 o 
   6  -4   7        0.17        0.11      0.39 o 
   7  -4   7        3.06        3.81      0.61 o 
   8  -4   7        8.65        7.59      0.81 o 
  -7  -3   7        3.40        2.39      0.95 o 
  -6  -3   7        4.42        5.67      0.80 o 
  -5  -3   7        0.00        0.03      0.41 o 
  -4  -3   7       59.61       58.01      1.19 o 
  -3  -3   7       80.73       77.88      1.12 o 
  -2  -3   7      443.39      439.32      4.63 o 
  -1  -3   7      120.66      125.28      1.70 o 
   0  -3   7       59.19       66.30      1.20 o 
   1  -3   7        0.15        0.25      0.23 o 
   2  -3   7       20.90       15.05      0.59 o 
   3  -3   7      230.44      226.18      2.65 o 
   4  -3   7      379.95      362.81      4.20 o 
   5  -3   7      151.78      147.32      3.26 o 
   6  -3   7        8.99        8.42      0.70 o 
   7  -3   7       68.22       70.10      1.89 o 
   8  -3   7        4.78        5.42      0.67 o 
  -7  -2   7       56.73       57.45      2.01 o 
  -6  -2   7       36.71       36.23      1.34 o 
  -5  -2   7      110.56      110.83      1.67 o 
  -4  -2   7      228.61      222.11      2.69 o 
  -3  -2   7      160.40      167.28      1.85 o 
  -2  -2   7      337.90      349.30      3.57 o 
  -1  -2   7      387.19      377.48      4.80 o 
   0  -2   7       50.25       42.80      0.88 o 
   1  -2   7      749.97      701.23      7.39 o 
   2  -2   7        3.50        1.31      0.21 o 
   3  -2   7     1040.71     1113.55     15.28 o 
   4  -2   7        7.19        9.45      0.56 o 
   5  -2   7      318.05      319.55      4.41 o 
   6  -2   7       15.62       15.30      0.83 o 
   7  -2   7       22.28       22.47      1.01 o 
   8  -2   7        8.83       10.39      0.79 o 
  -8  -1   7        4.48        1.40      1.33 o 
  -7  -1   7       71.16       62.36      3.01 o 
  -6  -1   7        1.01        1.45      0.48 o 
  -5  -1   7      398.44      376.32      4.91 o 
  -4  -1   7       22.16       26.37      0.73 o 
  -3  -1   7      534.86      522.09      5.38 o 
  -2  -1   7       31.41       44.13      0.78 o 
  -1  -1   7       63.62       89.12      1.36 o 
   0  -1   7        4.74       10.63      0.51 o 
   1  -1   7       24.16       32.80      0.77 o 
   2  -1   7       12.85       13.67      0.59 o 
   3  -1   7      442.33      472.33      6.83 o 
   4  -1   7       31.18       27.19      0.72 o 
   5  -1   7      101.85       99.48      2.06 o 
   6  -1   7        1.14        1.21      0.35 o 
   7  -1   7       15.50       14.03      0.75 o 
  -8   0   7        1.91        2.66      0.76 o 
  -7   0   7       24.50       28.97      1.32 o 
  -6   0   7       18.23       15.62      0.78 o 
  -5   0   7      174.63      177.58      2.41 o 
  -4   0   7       13.75       14.24      0.56 o 
  -3   0   7       95.80       88.41      1.31 o 
  -2   0   7      317.01      341.31      4.09 o 
  -1   0   7      817.71      821.86      8.59 o 
   0   0   7        0.40        2.48      0.25 o 
   1   0   7      199.62      230.33      3.19 o 
   2   0   7        0.63        4.37      0.27 o 
   3   0   7      115.37      112.77      3.37 o 
   4   0   7        2.16        1.58      0.26 o 
   5   0   7       16.19       16.03      0.82 o 
   6   0   7       10.61       10.22      0.57 o 
   7   0   7        3.60        3.84      0.45 o 
  -8   1   7        4.64        5.51      0.94 o 
  -7   1   7       16.76       12.81      1.03 o 
  -6   1   7       36.92       33.19      0.93 o 
  -5   1   7       59.78       50.58      0.91 o 
  -4   1   7      243.30      261.77      2.96 o 
  -3   1   7      112.00      150.96      1.96 o 
  -2   1   7      450.24      459.23      4.99 o 
  -1   1   7      699.32      720.91      8.16 o 
   0   1   7      371.02      348.64      5.14 o 
   1   1   7       17.37       14.11      0.58 o 
   2   1   7      346.81      374.07      6.16 o 
   3   1   7        0.02        0.08      0.22 o 
   4   1   7        9.36        8.84      0.63 o 
   5   1   7        5.10        2.55      0.56 o 
   6   1   7        0.27        0.62      0.22 o 
   7   1   7        1.29        0.71      0.47 o 
  -8   2   7       13.55       11.90      3.94 o 
  -7   2   7        1.85        3.98      0.47 o 
  -6   2   7       56.58       57.64      1.21 o 
  -5   2   7      365.15      365.61      4.20 o 
  -4   2   7       75.09       66.25      1.08 o 
  -3   2   7      649.44      702.97      7.99 o 
  -2   2   7       44.88       33.28      0.80 o 
  -1   2   7       20.32       23.72      0.66 o 
   0   2   7       27.65       30.66      0.63 o 
   1   2   7        1.00        2.06      0.24 o 
   2   2   7      237.72      227.47      3.97 o 
   3   2   7       28.77       32.87      1.05 o 
   4   2   7        7.60        6.86      0.58 o 
   5   2   7        1.86        2.23      0.45 o 
   6   2   7        0.03        0.22      0.24 o 
  -8   3   7       30.83       29.84      1.90 o 
  -7   3   7        2.84        2.91      0.72 o 
  -6   3   7       48.32       45.00      1.30 o 
  -5   3   7        0.11        0.58      0.24 o 
  -4   3   7      179.40      196.95      3.06 o 
  -3   3   7      407.88      380.19      4.58 o 
  -2   3   7        4.18        3.60      0.48 o 
  -1   3   7      333.47      287.22      3.29 o 
   0   3   7       73.78       68.06      1.15 o 
   1   3   7      912.58      869.49     10.82 o 
   2   3   7       61.68       61.20      1.43 o 
   3   3   7      129.06      141.93      3.05 o 
   4   3   7       10.02        6.57      0.60 o 
   5   3   7       54.88       53.58      1.75 o 
   6   3   7        0.17        0.18      0.49 o 
  -8   4   7        8.27       12.82      1.37 o 
  -7   4   7       62.49       67.08      1.68 o 
  -6   4   7        6.60        6.60      0.56 o 
  -5   4   7        0.03       -0.24      0.27 o 
  -4   4   7      333.96      310.39      4.61 o 
  -3   4   7       31.31       32.07      0.75 o 
  -2   4   7      383.01      342.51      4.18 o 
  -1   4   7      158.26      146.83      1.92 o 
   0   4   7      788.47      793.12      9.33 o 
   1   4   7      103.13      107.44      2.29 o 
   2   4   7      168.30      189.20      3.50 o 
   3   4   7       52.85       48.24      1.58 o 
   4   4   7       84.30       83.20      2.59 o 
   5   4   7        4.68        7.82      1.58 o 
  -8   5   7       70.43       71.83      2.22 o 
  -7   5   7       33.26       38.45      1.53 o 
  -6   5   7      159.02      153.05      3.01 o 
  -5   5   7       50.92       50.71      1.26 o 
  -4   5   7      344.90      349.83      4.38 o 
  -3   5   7       16.84       19.67      0.67 o 
  -2   5   7       71.26       60.15      1.17 o 
  -1   5   7      287.67      287.77      3.80 o 
   0   5   7       62.22       65.12      1.50 o 
   1   5   7       42.96       40.30      1.57 o 
   2   5   7      123.94      114.41      2.90 o 
   3   5   7        2.27        2.49      0.57 o 
   4   5   7       31.75       34.70      1.66 o 
  -8   6   7       42.21       41.16      1.88 o 
  -7   6   7        6.94        6.72      0.84 o 
  -6   6   7       37.18       40.84      1.48 o 
  -5   6   7       65.17       62.98      1.47 o 
  -4   6   7      139.17      143.67      2.43 o 
  -3   6   7        0.19       -0.29      0.29 o 
  -2   6   7      118.43      110.69      2.08 o 
  -1   6   7       23.80       25.86      0.97 o 
   0   6   7       94.95       88.12      2.22 o 
   1   6   7       64.19       62.39      2.22 o 
   2   6   7       16.17       11.63      1.02 o 
   3   6   7        6.55        7.65      0.84 o 
   4   6   7        4.28        4.90      0.93 o 
  -8   7   7       35.71       40.70      1.74 o 
  -7   7   7       18.20       17.51      1.05 o 
  -6   7   7        4.82        4.60      0.64 o 
  -5   7   7      157.13      152.80      2.67 o 
  -4   7   7      237.51      220.87      3.69 o 
  -3   7   7        5.53        7.59      0.71 o 
  -2   7   7      409.93      389.63      6.04 o 
  -1   7   7       81.31       77.60      1.79 o 
   0   7   7        5.82        6.41      0.61 o 
   1   7   7        5.05        6.58      0.92 o 
   2   7   7        1.08        0.76      0.60 o 
   3   7   7        1.95        0.24      1.46 o 
  -7   8   7       70.06       73.12      2.14 o 
  -6   8   7        0.01       -0.49      0.49 o 
  -5   8   7       46.40       42.06      1.44 o 
  -4   8   7        0.86        1.27      0.56 o 
  -3   8   7       76.17       69.61      2.25 o 
  -2   8   7       28.42       24.32      1.25 o 
  -1   8   7        2.67        2.91      0.92 o 
   0   8   7        5.55        7.98      3.34 o 
   1   8   7       20.85       21.60      2.91 o 
  -6   9   7       24.58       24.98      2.41 o 
  -5   9   7        6.11        2.87      0.71 o 
  -4   9   7       34.68       30.08      1.50 o 
  -3   9   7        0.00       -0.03      0.58 o 
  -2   9   7       30.99       30.47      1.72 o 
  -1   9   7        3.10        2.12      1.04 o 
   0   9   7       46.46       46.96      4.13 o 
   0  -9   8       24.50       22.93      1.33 o 
   1  -9   8        6.82        6.80      0.97 o 
   2  -9   8        0.32       -0.20      0.63 o 
   3  -9   8        1.39        0.83      0.66 o 
   4  -9   8       19.41       20.34      1.32 o 
   5  -9   8        0.80        0.49      0.63 o 
  -2  -8   8        0.01        0.97      0.70 o 
  -1  -8   8       81.27       77.03      2.09 o 
   0  -8   8       16.34       21.53      1.52 o 
   1  -8   8       47.29       43.90      1.62 o 
   2  -8   8        9.03        8.99      0.82 o 
   3  -8   8       21.65       26.04      1.36 o 
   4  -8   8        8.97        9.59      0.92 o 
   5  -8   8       42.65       45.51      3.07 o 
   6  -8   8        0.69        0.64      0.74 o 
  -3  -7   8        3.79        5.21      0.77 o 
  -2  -7   8        2.42        1.07      0.46 o 
  -1  -7   8       10.58       10.95      0.80 o 
   0  -7   8        4.40        3.93      0.60 o 
   1  -7   8        1.11        0.57      0.44 o 
   2  -7   8        9.58       10.52      0.76 o 
   3  -7   8        1.08        0.87      0.48 o 
   4  -7   8       16.68       14.80      0.90 o 
   5  -7   8       25.64       24.64      1.33 o 
   6  -7   8       10.12       12.18      1.21 o 
   7  -7   8        0.08       -0.40      0.42 o 
  -4  -6   8        8.48        9.06      0.66 o 
  -3  -6   8        8.15        8.56      0.88 o 
  -2  -6   8        0.37        0.61      0.49 o 
  -1  -6   8        3.41        4.11      0.58 o 
   0  -6   8       11.81        9.41      0.66 o 
   1  -6   8        9.05        8.96      0.65 o 
   2  -6   8        0.56        1.32      0.41 o 
   3  -6   8       18.51       19.60      1.48 o 
   4  -6   8       23.04       25.09      1.14 o 
   5  -6   8       23.14       22.99      1.44 o 
   6  -6   8        3.90        5.42      0.78 o 
   7  -6   8       57.94       54.37      4.13 o 
  -5  -5   8        2.97        3.50      1.01 o 
  -4  -5   8       56.14       54.89      1.80 o 
  -3  -5   8        8.08        8.65      0.84 o 
  -2  -5   8      279.27      280.11      4.65 o 
  -1  -5   8        6.91        8.78      0.65 o 
   0  -5   8      316.59      315.00      4.67 o 
   1  -5   8        0.40        0.46      0.35 o 
   2  -5   8       74.23       68.58      1.65 o 
   3  -5   8       20.90       24.87      1.09 o 
   4  -5   8      165.86      155.21      2.85 o 
   5  -5   8        5.21        7.04      0.58 o 
   6  -5   8        0.54        0.32      0.43 o 
   7  -5   8       21.20       19.90      1.22 o 
  -6  -4   8       23.29       23.23      2.19 o 
  -5  -4   8        5.07        3.20      1.00 o 
  -4  -4   8       22.58       23.10      1.36 o 
  -3  -4   8       41.89       40.34      1.03 o 
  -2  -4   8        8.75        8.17      0.51 o 
  -1  -4   8       54.52       48.84      1.00 o 
   0  -4   8        2.09        0.49      0.33 o 
   1  -4   8       89.41       80.89      1.52 o 
   2  -4   8      166.72      151.34      2.70 o 
   3  -4   8      354.33      349.50      4.24 o 
   4  -4   8      535.07      537.37      6.18 o 
   5  -4   8       66.19       64.85      1.09 o 
   6  -4   8      204.92      205.93      4.06 o 
   7  -4   8        2.60        1.38      0.53 o 
  -6  -3   8       18.69       19.46      1.29 o 
  -5  -3   8       28.58       22.95      1.17 o 
  -4  -3   8       63.38       66.51      1.22 o 
  -3  -3   8       30.26       22.99      0.99 o 
  -2  -3   8        4.43        5.39      0.42 o 
  -1  -3   8       80.28       74.20      1.29 o 
   0  -3   8       20.43       26.01      0.77 o 
   1  -3   8      789.19      837.68      9.37 o 
   2  -3   8       35.81       41.91      0.85 o 
   3  -3   8      970.11      993.20     10.86 o 
   4  -3   8        1.65        1.91      0.28 o 
   5  -3   8      322.35      336.64      4.76 o 
   6  -3   8        1.23        0.48      0.68 o 
   7  -3   8       48.71       51.60      1.79 o 
  -7  -2   8       15.30       14.95      1.23 o 
  -6  -2   8       52.83       50.34      1.60 o 
  -5  -2   8       45.13       52.56      1.54 o 
  -4  -2   8       26.86       32.45      0.83 o 
  -3  -2   8      205.56      219.75      2.47 o 
  -2  -2   8        2.55        4.61      0.34 o 
  -1  -2   8       35.45       35.07      0.83 o 
   0  -2   8       32.87       27.85      0.73 o 
   1  -2   8        3.48        3.84      0.32 o 
   2  -2   8        7.19        8.96      0.60 o 
   3  -2   8        2.68        1.21      0.28 o 
   4  -2   8        0.06       -0.04      0.26 o 
   5  -2   8       48.69       52.40      1.78 o 
   6  -2   8       21.41       19.28      1.00 o 
   7  -2   8        4.96        5.24      0.65 o 
  -7  -1   8        0.55        0.51      0.57 o 
  -6  -1   8       30.28       34.83      0.82 o 
  -5  -1   8      108.93       96.62      1.66 o 
  -4  -1   8      403.14      395.76      4.06 o 
  -3  -1   8       88.34       85.18      1.84 o 
  -2  -1   8      383.97      385.76      5.08 o 
  -1  -1   8      368.74      359.84      4.30 o 
   0  -1   8       24.38       28.24      0.71 o 
   1  -1   8      608.55      554.98      6.30 o 
   2  -1   8      122.18      128.67      2.16 o 
   3  -1   8       11.41       11.13      0.91 o 
   4  -1   8        2.62        2.67      0.37 o 
   5  -1   8       77.28       70.21      1.82 o 
   6  -1   8       12.06       11.34      0.72 o 
   7  -1   8        7.10        5.74      0.57 o 
  -8   0   8        6.05        3.52      0.98 o 
  -7   0   8        0.20       -0.48      0.48 o 
  -6   0   8       19.08       20.85      0.82 o 
  -5   0   8       39.09       45.91      1.01 o 
  -4   0   8      180.10      169.47      2.11 o 
  -3   0   8      183.10      212.97      2.81 o 
  -2   0   8      155.06      145.99      2.24 o 
  -1   0   8       63.75       72.74      1.21 o 
   0   0   8        8.64       21.72      0.58 o 
   1   0   8       74.38       70.41      1.18 o 
   2   0   8       87.21       87.31      1.54 o 
   3   0   8       20.31       17.27      0.87 o 
   4   0   8       48.99       42.73      1.58 o 
   5   0   8       30.82       25.97      1.11 o 
   6   0   8        4.53        3.92      0.46 o 
   7   0   8       29.70       31.25      1.08 o 
  -8   1   8       21.37       18.16      1.62 o 
  -7   1   8        8.34        9.16      0.60 o 
  -6   1   8      123.02      122.32      1.88 o 
  -5   1   8      204.10      207.24      2.79 o 
  -4   1   8      108.34      104.27      1.56 o 
  -3   1   8      115.10      104.80      1.63 o 
  -2   1   8        4.88        2.45      0.28 o 
  -1   1   8        1.76        0.38      0.20 o 
   0   1   8        1.26        0.23      0.23 o 
   1   1   8       15.06       11.84      0.51 o 
   2   1   8       36.62       34.91      1.21 o 
   3   1   8       37.89       45.13      1.35 o 
   4   1   8       54.89       48.69      2.06 o 
   5   1   8       33.86       35.25      1.40 o 
   6   1   8        0.03        0.19      0.31 o 
  -8   2   8        2.46        1.58      0.78 o 
  -7   2   8      126.30      131.68      2.74 o 
  -6   2   8       14.41       13.91      0.68 o 
  -5   2   8       66.95       70.30      1.24 o 
  -4   2   8      413.17      396.21      4.55 o 
  -3   2   8      118.40      113.35      1.75 o 
  -2   2   8        3.41        3.58      0.33 o 
  -1   2   8       25.77       27.90      0.65 o 
   0   2   8       69.44       73.54      1.15 o 
   1   2   8      291.67      310.37      4.17 o 
   2   2   8      196.70      202.37      7.21 o 
   3   2   8        9.54       12.34      0.74 o 
   4   2   8       41.22       38.56      2.55 o 
   5   2   8        1.60        2.19      0.67 o 
   6   2   8        0.36        0.73      0.40 o 
  -8   3   8       31.09       28.65      1.27 o 
  -7   3   8       30.20       33.18      1.10 o 
  -6   3   8       83.65       73.74      1.77 o 
  -5   3   8        1.48        2.44      0.36 o 
  -4   3   8      495.63      487.64      5.85 o 
  -3   3   8       26.16       29.20      0.81 o 
  -2   3   8      158.17      162.41      2.28 o 
  -1   3   8        4.35        3.20      0.31 o 
   0   3   8      330.47      325.80      3.85 o 
   1   3   8        3.10        2.67      0.33 o 
   2   3   8      397.91      368.36      6.18 o 
   3   3   8      107.56       95.14      2.35 o 
   4   3   8       35.76       37.29      1.57 o 
   5   3   8       35.44       38.28      1.57 o 
  -8   4   8       44.94       47.73      1.74 o 
  -7   4   8       16.92       18.86      1.11 o 
  -6   4   8      190.15      195.55      4.55 o 
  -5   4   8       99.75       96.22      1.68 o 
  -4   4   8      541.58      536.17      6.39 o 
  -3   4   8       17.08       20.87      0.83 o 
  -2   4   8      505.52      508.89      6.41 o 
  -1   4   8      159.54      173.19      2.22 o 
   0   4   8      660.39      656.04      9.92 o 
   1   4   8      308.54      307.19      5.97 o 
   2   4   8      567.12      547.68      8.95 o 
   3   4   8        1.64        2.11      1.09 o 
   4   4   8       28.20       30.20      3.52 o 
   5   4   8       30.12       32.56      1.57 o 
  -8   5   8       55.71       55.22      2.01 o 
  -7   5   8       41.97       40.70      1.58 o 
  -6   5   8       25.28       21.39      1.16 o 
  -5   5   8      124.87      114.42      1.97 o 
  -4   5   8       24.62       19.60      0.73 o 
  -3   5   8        1.02        0.52      0.28 o 
  -2   5   8      317.38      295.06      3.77 o 
  -1   5   8      217.18      214.60      3.02 o 
   0   5   8       62.89       60.86      1.60 o 
   1   5   8      100.48      108.22      2.48 o 
   2   5   8        4.21        2.38      0.60 o 
   3   5   8        2.68        4.61      0.68 o 
   4   5   8        0.70        0.54      1.09 o 
  -8   6   8        2.13        2.88      0.67 o 
  -7   6   8       86.93       86.65      3.13 o 
  -6   6   8       11.48        9.41      0.87 o 
  -5   6   8       16.53       18.41      0.92 o 
  -4   6   8        4.72        4.21      0.54 o 
  -3   6   8        4.82        5.15      0.54 o 
  -2   6   8       11.89       12.10      0.82 o 
  -1   6   8        8.29        9.32      0.79 o 
   0   6   8       66.61       68.24      1.75 o 
   1   6   8       28.75       31.77      1.94 o 
   2   6   8        0.19        1.23      0.59 o 
   3   6   8        5.57        5.06      0.91 o 
  -7   7   8       25.22       22.55      1.27 o 
  -6   7   8        0.01       -0.09      0.64 o 
  -5   7   8       19.00       19.53      1.07 o 
  -4   7   8       48.23       42.55      1.36 o 
  -3   7   8       15.33       11.88      0.86 o 
  -2   7   8       39.79       39.57      1.48 o 
  -1   7   8       15.84       15.00      0.98 o 
   0   7   8       26.19       28.82      1.12 o 
   1   7   8        0.15        0.72      0.62 o 
   2   7   8        4.50        4.38      0.93 o 
  -7   8   8        4.71        4.55      0.79 o 
  -6   8   8        0.61        0.56      0.58 o 
  -5   8   8        1.11        0.71      0.55 o 
  -4   8   8        0.59        0.16      0.46 o 
  -3   8   8       10.53       14.43      1.01 o 
  -2   8   8       36.98       38.81      1.50 o 
  -1   8   8        1.44        1.80      0.65 o 
   0   8   8       16.99       17.22      1.80 o 
   1   8   8        0.52        1.70      1.46 o 
  -5   9   8       35.68       39.79      2.21 o 
  -4   9   8        9.21        8.31      0.91 o 
  -3   9   8       22.99       22.33      1.38 o 
  -2   9   8        5.27        3.77      0.92 o 
  -1   9   8        8.44        6.93      1.14 o 
   1  -9   9        6.54        6.10      0.88 o 
   2  -9   9        0.43       -0.62      0.62 o 
   3  -9   9        4.85        6.64      1.17 o 
   4  -9   9        0.20        0.79      0.67 o 
  -1  -8   9        8.67       10.49      1.10 o 
   0  -8   9        7.50       11.19      1.01 o 
   1  -8   9        9.21        8.38      0.91 o 
   2  -8   9        5.28        4.23      0.66 o 
   3  -8   9       33.84       27.01      1.73 o 
   4  -8   9        7.38        7.35      0.87 o 
   5  -8   9       39.84       39.64      1.81 o 
  -3  -7   9        6.49        6.27      0.88 o 
  -2  -7   9       12.36       11.59      0.89 o 
  -1  -7   9        0.01       -0.54      0.61 o 
   0  -7   9       48.22       40.50      1.52 o 
   1  -7   9        1.76        1.40      0.49 o 
   2  -7   9       31.80       34.69      1.32 o 
   3  -7   9        0.07        1.12      0.50 o 
   4  -7   9       85.43       88.51      2.21 o 
   5  -7   9        0.44        0.43      0.54 o 
   6  -7   9       13.39       13.57      1.26 o 
  -4  -6   9        0.01       -0.30      0.60 o 
  -3  -6   9        0.55        0.64      0.58 o 
  -2  -6   9        0.86        0.76      0.46 o 
  -1  -6   9       30.12       34.34      1.40 o 
   0  -6   9        0.02        0.38      0.44 o 
   1  -6   9       25.19       27.05      1.29 o 
   2  -6   9        7.38        9.49      0.73 o 
   3  -6   9      135.13      142.37      2.89 o 
   4  -6   9      128.82      120.62      2.84 o 
   5  -6   9       74.38       77.05      3.49 o 
   6  -6   9       78.29       79.98      2.95 o 
   7  -6   9        0.29       -0.49      1.21 o 
  -5  -5   9        0.07        0.30      0.94 o 
  -4  -5   9       32.97       39.28      1.59 o 
  -3  -5   9        0.02       -0.24      0.45 o 
  -2  -5   9        1.02        0.70      0.48 o 
  -1  -5   9        3.96        3.35      0.52 o 
   0  -5   9       15.89       18.09      0.99 o 
   1  -5   9       31.29       33.70      1.17 o 
   2  -5   9       31.48       33.06      1.12 o 
   3  -5   9       30.88       29.28      1.21 o 
   4  -5   9        8.60        8.52      0.72 o 
   5  -5   9       37.96       37.80      2.50 o 
   6  -5   9        5.92        6.91      3.40 o 
   7  -5   9        0.61        1.94      1.46 o 
  -5  -4   9        0.97        0.33      0.49 o 
  -4  -4   9       16.20       16.21      0.97 o 
  -3  -4   9       11.03       11.11      0.70 o 
  -2  -4   9       17.26       16.45      0.80 o 
  -1  -4   9       12.93       13.16      0.79 o 
   0  -4   9        8.90        8.94      0.67 o 
   1  -4   9        0.07        0.00      0.35 o 
   2  -4   9       63.63       53.96      1.23 o 
   3  -4   9       64.05       69.12      1.49 o 
   4  -4   9        3.23        7.06      0.49 o 
   5  -4   9       72.38       72.58      2.21 o 
   6  -4   9       14.56       15.66      1.07 o 
   7  -4   9        0.16       -0.07      0.48 o 
  -6  -3   9       20.50       18.65      1.59 o 
  -5  -3   9        0.12        0.29      0.48 o 
  -4  -3   9      358.20      350.25      5.11 o 
  -3  -3   9       58.64       59.40      1.21 o 
  -2  -3   9      523.65      525.80      6.41 o 
  -1  -3   9      526.47      502.74      5.96 o 
   0  -3   9       74.52       66.25      1.78 o 
   1  -3   9      817.83      749.77      9.14 o 
   2  -3   9      129.89      128.64      1.81 o 
   3  -3   9      317.46      296.35      3.97 o 
   4  -3   9       79.97       71.02      1.35 o 
   5  -3   9        5.25        5.38      0.69 o 
   6  -3   9       54.33       48.42      1.60 o 
   7  -3   9       11.71       12.82      0.95 o 
  -7  -2   9        0.84        1.16      0.80 o 
  -6  -2   9       24.01       21.82      3.13 o 
  -5  -2   9        2.31        2.78      0.55 o 
  -4  -2   9      196.60      192.17      2.88 o 
  -3  -2   9      182.23      189.80      3.80 o 
  -2  -2   9      545.74      559.39      6.56 o 
  -1  -2   9        5.79        8.10      0.52 o 
   0  -2   9       23.34       26.77      0.80 o 
   1  -2   9      131.81      128.63      1.78 o 
   2  -2   9      426.05      446.16      5.18 o 
   3  -2   9      173.43      166.67      2.55 o 
   4  -2   9      114.16      118.52      2.80 o 
   5  -2   9       36.05       33.91      1.53 o 
   6  -2   9       13.15       15.97      0.98 o 
   7  -2   9        7.08        8.19      0.78 o 
  -7  -1   9        4.63        5.51      1.06 o 
  -6  -1   9       73.59       67.38      1.75 o 
  -5  -1   9       46.35       45.98      1.12 o 
  -4  -1   9       41.64       46.99      1.01 o 
  -3  -1   9       57.60       62.17      1.22 o 
  -2  -1   9        0.37       -0.08      0.21 o 
  -1  -1   9      112.07       97.76      1.67 o 
   0  -1   9        1.84       -0.16      0.25 o 
   1  -1   9      441.99      429.26      5.03 o 
   2  -1   9       13.74       15.40      0.57 o 
   3  -1   9      354.20      372.56      6.31 o 
   4  -1   9        1.13        0.28      0.32 o 
   5  -1   9       57.50       61.68      2.26 o 
   6  -1   9       12.51       15.54      1.06 o 
   7  -1   9       23.32       23.52      1.11 o 
  -7   0   9       37.45       32.55      1.77 o 
  -6   0   9        2.34        2.64      0.53 o 
  -5   0   9       35.56       31.14      0.98 o 
  -4   0   9      242.36      218.35      2.96 o 
  -3   0   9      111.98      103.79      1.68 o 
  -2   0   9        5.32        7.22      0.46 o 
  -1   0   9       48.45       40.28      0.92 o 
   0   0   9        1.07        1.50      0.27 o 
   1   0   9        1.34        5.12      0.37 o 
   2   0   9      236.76      216.98      3.81 o 
   3   0   9      135.21      148.42      3.33 o 
   4   0   9       20.39       18.91      1.16 o 
   5   0   9        6.56        6.06      0.76 o 
   6   0   9        4.61        3.70      0.63 o 
  -8   1   9       11.99       14.43      1.60 o 
  -7   1   9       28.12       31.47      1.28 o 
  -6   1   9        5.13        5.18      0.70 o 
  -5   1   9       98.61      102.28      1.83 o 
  -4   1   9        0.54       -0.11      0.25 o 
  -3   1   9        0.56        0.40      0.23 o 
  -2   1   9        0.34        1.29      0.44 o 
  -1   1   9        1.99        2.84      0.33 o 
   0   1   9      107.67      105.04      1.48 o 
   1   1   9       19.49       16.47      0.55 o 
   2   1   9      340.14      338.45     13.85 o 
   3   1   9       31.18       25.33      1.88 o 
   4   1   9        0.87        1.03      0.49 o 
   5   1   9        0.36       -0.02      0.40 o 
   6   1   9        5.82        4.36      0.67 o 
  -8   2   9       28.20       26.80      1.31 o 
  -7   2   9        9.18        6.52      0.73 o 
  -6   2   9       93.64       92.70      2.07 o 
  -5   2   9        7.39        9.53      0.62 o 
  -4   2   9       78.80       82.02      1.59 o 
  -3   2   9       48.86       53.27      1.10 o 
  -2   2   9      162.84      165.49      2.33 o 
  -1   2   9       28.44       26.26      0.68 o 
   0   2   9      187.23      186.42      2.42 o 
   1   2   9      221.21      235.31      3.65 o 
   2   2   9      241.65      223.38      7.76 o 
   3   2   9       31.94       26.35      1.12 o 
   4   2   9        6.13        4.49      0.67 o 
   5   2   9        0.45        1.16      0.97 o 
   6   2   9       27.99       35.57      1.57 o 
  -8   3   9       19.40       19.55      1.24 o 
  -7   3   9       50.75       51.89      1.39 o 
  -6   3   9      106.70      105.92      2.11 o 
  -5   3   9       61.51       61.51      1.38 o 
  -4   3   9        5.62       10.72      0.60 o 
  -3   3   9       15.96       20.94      0.84 o 
  -2   3   9       36.20       32.76      0.89 o 
  -1   3   9      334.07      320.04      3.73 o 
   0   3   9        3.67        3.36      0.30 o 
   1   3   9        9.59        8.28      0.49 o 
   2   3   9       44.48       55.96      1.52 o 
   3   3   9        0.65        0.02      0.42 o 
   4   3   9        6.52       10.50      1.82 o 
   5   3   9        6.71       10.95      0.96 o 
  -8   4   9        0.04       -0.36      0.61 o 
  -7   4   9      100.13      103.46      2.32 o 
  -6   4   9       16.72       17.17      0.93 o 
  -5   4   9       95.47      103.49      1.80 o 
  -4   4   9        0.04        0.58      0.42 o 
  -3   4   9      401.47      383.00      6.01 o 
  -2   4   9       65.70       72.44      1.36 o 
  -1   4   9      319.37      292.69      3.67 o 
   0   4   9       80.52       77.53      1.29 o 
   1   4   9      504.01      503.69      9.43 o 
   2   4   9       12.69       10.53      1.15 o 
   3   4   9       65.13       61.91      2.38 o 
   4   4   9        1.81        1.24      0.79 o 
  -8   5   9       62.41       66.56      2.26 o 
  -7   5   9       70.72       84.37      2.40 o 
  -6   5   9       74.87       73.23      1.74 o 
  -5   5   9       21.87       18.20      0.81 o 
  -4   5   9      537.06      487.49      5.96 o 
  -3   5   9       79.38       69.91      1.50 o 
  -2   5   9      574.99      563.51      8.42 o 
  -1   5   9      355.78      360.71      5.62 o 
   0   5   9       65.17       66.99      1.60 o 
   1   5   9        0.06       -0.44      0.44 o 
   2   5   9       12.06       10.00      1.14 o 
   3   5   9        1.49        1.05      0.56 o 
   4   5   9        0.00       -0.36      0.58 o 
  -8   6   9        8.37        6.09      0.87 o 
  -7   6   9        0.27        0.64      0.91 o 
  -6   6   9       19.82       22.49      1.27 o 
  -5   6   9       20.02       19.65      0.98 o 
  -4   6   9       13.25       13.67      0.86 o 
  -3   6   9        1.79        2.34      0.55 o 
  -2   6   9       28.96       27.81      1.20 o 
  -1   6   9       23.48       16.47      0.91 o 
   0   6   9        7.81        8.93      0.96 o 
   1   6   9        0.58        0.77      0.54 o 
   2   6   9       25.27       28.05      1.67 o 
   3   6   9        2.64        2.48      0.97 o 
  -7   7   9        3.16        5.07      0.80 o 
  -6   7   9        3.99        3.22      0.70 o 
  -5   7   9        0.21        0.44      0.56 o 
  -4   7   9        4.86        5.47      0.73 o 
  -3   7   9       24.14       25.46      1.60 o 
  -2   7   9       41.56       35.78      1.47 o 
  -1   7   9       17.88       17.78      1.30 o 
   0   7   9        2.31        2.80      0.57 o 
   1   7   9       23.13       25.00      3.03 o 
   2   7   9        4.95        5.91      1.08 o 
  -6   8   9        2.24        1.91      0.72 o 
  -5   8   9        3.83        6.21      0.80 o 
  -4   8   9       11.23        9.35      0.90 o 
  -3   8   9        0.95        1.49      0.56 o 
  -2   8   9        0.02       -0.18      0.44 o 
  -1   8   9        2.33        3.35      0.99 o 
   0   8   9        8.42        7.40      2.18 o 
  -4   9   9       14.14       16.43      1.21 o 
  -3   9   9       35.41       35.18      3.52 o 
  -2   9   9        0.73        2.04      0.81 o 
  -1  -8  10        0.66        0.72      0.59 o 
   0  -8  10        5.67        4.91      0.80 o 
   1  -8  10        0.68        0.30      0.70 o 
   2  -8  10        5.82        4.68      0.81 o 
   3  -8  10        1.50        1.99      0.70 o 
   4  -8  10       36.27       34.53      2.07 o 
  -2  -7  10        0.52        0.21      0.51 o 
  -1  -7  10       27.10       25.02      1.35 o 
   0  -7  10        4.93        2.51      0.64 o 
   1  -7  10       25.25       24.30      1.43 o 
   2  -7  10        1.14        1.14      0.58 o 
   3  -7  10        9.60       13.99      1.04 o 
   4  -7  10        8.67        8.37      0.91 o 
   5  -7  10       50.30       48.42      2.23 o 
  -3  -6  10        8.53        9.77      1.12 o 
  -2  -6  10       25.46       25.76      1.30 o 
  -1  -6  10       10.05       14.45      1.47 o 
   0  -6  10        2.11        1.10      0.52 o 
   1  -6  10        0.63        1.52      0.51 o 
   2  -6  10        0.00       -0.55      0.60 o 
   3  -6  10        7.01        7.61      0.79 o 
   4  -6  10      127.67      128.66      5.93 o 
   5  -6  10        1.32        0.69      0.84 o 
   6  -6  10       89.94       89.34      2.55 o 
  -4  -5  10       44.63       41.49      3.12 o 
  -3  -5  10       51.20       55.46      1.63 o 
  -2  -5  10       29.74       32.49      1.35 o 
  -1  -5  10       77.22       81.00      2.02 o 
   0  -5  10        0.77        0.54      0.46 o 
   1  -5  10        9.95        8.30      0.71 o 
   2  -5  10       94.78      103.57      2.31 o 
   3  -5  10       10.79        8.95      0.77 o 
   4  -5  10      119.60      118.05      2.68 o 
   5  -5  10        1.48        3.53      1.23 o 
   6  -5  10       47.22       41.38      3.52 o 
  -5  -4  10       11.92       11.78      0.87 o 
  -4  -4  10       75.58       76.08      1.71 o 
  -3  -4  10        0.83        0.71      0.48 o 
  -2  -4  10      210.25      214.60      3.86 o 
  -1  -4  10        5.95        5.57      0.62 o 
   0  -4  10        7.82        8.25      0.66 o 
   1  -4  10       23.70       22.38      0.99 o 
   2  -4  10      117.61      105.00      2.23 o 
   3  -4  10        8.55        9.10      1.12 o 
   4  -4  10       65.12       61.25      3.04 o 
   5  -4  10        0.93        0.64      0.57 o 
   6  -4  10        3.27        4.98      1.03 o 
  -6  -3  10       18.37       20.39      1.94 o 
  -5  -3  10       17.08       15.42      0.99 o 
  -4  -3  10       15.10       13.94      0.88 o 
  -3  -3  10        6.64        4.33      0.63 o 
  -2  -3  10        7.38        6.45      0.50 o 
  -1  -3  10       17.15       21.02      0.96 o 
   0  -3  10      142.05      136.09      2.46 o 
   1  -3  10       11.12       14.04      1.06 o 
   2  -3  10      292.59      303.90      4.09 o 
   3  -3  10       96.88       96.25      2.16 o 
   4  -3  10      151.93      155.66      2.91 o 
   5  -3  10        0.16       -0.16      0.51 o 
   6  -3  10       15.61       15.38      1.43 o 
   7  -3  10        0.70        0.43      0.66 o 
  -6  -2  10       14.01       14.28      0.91 o 
  -5  -2  10       69.17       61.57      1.44 o 
  -4  -2  10       10.86       10.16      0.70 o 
  -3  -2  10      351.46      345.18      4.66 o 
  -2  -2  10        2.05        1.98      0.54 o 
  -1  -2  10      478.81      495.92      6.90 o 
   0  -2  10       68.41       67.90      1.39 o 
   1  -2  10      248.92      246.19      3.20 o 
   2  -2  10       51.43       52.73      1.10 o 
   3  -2  10      252.98      250.64      4.49 o 
   4  -2  10        0.70        0.18      0.53 o 
   5  -2  10        0.99        0.98      0.55 o 
   6  -2  10        2.03        2.92      0.73 o 
  -7  -1  10       37.31       36.68      1.94 o 
  -6  -1  10        0.50        0.29      0.47 o 
  -5  -1  10      188.63      194.23      3.24 o 
  -4  -1  10       36.43       38.98      1.11 o 
  -3  -1  10        1.73        1.51      0.40 o 
  -2  -1  10        0.59       -0.13      0.33 o 
  -1  -1  10        3.65        4.14      0.44 o 
   0  -1  10        2.91        1.98      0.36 o 
   1  -1  10       57.09       52.92      1.03 o 
   2  -1  10       16.32       17.02      0.66 o 
   3  -1  10       78.72       69.28      1.81 o 
   4  -1  10       35.31       35.91      1.25 o 
   5  -1  10        0.56        0.72      0.67 o 
   6  -1  10        2.52        2.85      0.70 o 
  -7   0  10        1.31        1.28      0.46 o 
  -6   0  10       62.72       67.16      2.40 o 
  -5   0  10        0.72        0.86      0.42 o 
  -4   0  10        2.66        2.47      0.41 o 
  -3   0  10      122.36      123.08      2.10 o 
  -2   0  10       47.33       44.94      1.46 o 
  -1   0  10      116.37      109.93      1.74 o 
   0   0  10      138.70      140.26      2.03 o 
   1   0  10        1.94        2.46      0.32 o 
   2   0  10      371.76      351.26      5.18 o 
   3   0  10        1.76        2.10      0.50 o 
   4   0  10        6.38        6.45      1.64 o 
   5   0  10       11.82        9.21      1.33 o 
   6   0  10       27.91       32.07      1.66 o 
  -7   1  10        9.87       12.58      1.08 o 
  -6   1  10       28.06       30.45      1.11 o 
  -5   1  10       14.63       15.47      0.86 o 
  -4   1  10       13.62       15.56      0.72 o 
  -3   1  10      148.70      157.67      2.51 o 
  -2   1  10       14.51       14.59      0.71 o 
  -1   1  10       64.62       51.47      1.07 o 
   0   1  10       98.81       94.03      1.56 o 
   1   1  10      462.28      408.53      6.05 o 
   2   1  10       11.90        8.15      0.77 o 
   3   1  10      100.80       84.78      2.32 o 
   4   1  10        2.04        1.87      0.58 o 
   5   1  10       13.20       13.94      1.16 o 
   6   1  10        0.04        0.74      0.51 o 
  -8   2  10        1.31        1.73      0.55 o 
  -7   2  10        7.46        7.40      0.79 o 
  -6   2  10        3.08        5.19      0.63 o 
  -5   2  10        0.66        0.65      0.42 o 
  -4   2  10      125.67      106.68      1.81 o 
  -3   2  10      168.96      148.86      2.91 o 
  -2   2  10        3.70        4.88      0.46 o 
  -1   2  10       76.54       76.47      1.39 o 
   0   2  10      147.85      155.09      2.15 o 
   1   2  10      112.13      129.41      2.11 o 
   2   2  10      164.53      149.31      3.80 o 
   3   2  10      139.84      128.70      3.84 o 
   4   2  10        0.91        0.03      1.03 o 
   5   2  10        6.96        6.00      0.85 o 
  -8   3  10       13.77       14.32      1.06 o 
  -7   3  10      139.46      148.20      2.78 o 
  -6   3  10       51.45       48.99      1.40 o 
  -5   3  10       18.99       18.73      0.88 o 
  -4   3  10      139.12      118.63      2.10 o 
  -3   3  10      153.48      137.46      2.31 o 
  -2   3  10        8.97        7.47      0.55 o 
  -1   3  10      922.99      909.81     10.19 o 
   0   3  10       86.91       83.13      1.44 o 
   1   3  10       15.52       15.63      0.57 o 
   2   3  10       23.46       27.91      1.32 o 
   3   3  10        2.74        3.69      1.09 o 
   4   3  10        2.68        3.55      0.76 o 
   5   3  10        1.82        1.59      0.67 o 
  -8   4  10        4.03        2.27      0.75 o 
  -7   4  10       34.49       37.51      1.41 o 
  -6   4  10       70.07       66.55      2.66 o 
  -5   4  10       84.25       89.39      1.69 o 
  -4   4  10      202.31      206.03      2.95 o 
  -3   4  10      357.54      364.86      5.39 o 
  -2   4  10      190.38      200.53      3.02 o 
  -1   4  10      527.75      513.37      6.49 o 
   0   4  10        5.81        5.08      0.36 o 
   1   4  10        0.09       -0.20      0.39 o 
   2   4  10       22.51       22.32      1.94 o 
   3   4  10        8.72        8.18      1.15 o 
   4   4  10       18.41       17.53      1.58 o 
  -7   5  10       63.11       75.19      2.31 o 
  -6   5  10      170.16      163.56      3.33 o 
  -5   5  10        9.13       12.34      0.79 o 
  -4   5  10       88.97       91.67      1.70 o 
  -3   5  10       77.63       77.42      1.75 o 
  -2   5  10      266.99      240.51      4.14 o 
  -1   5  10       74.77       82.51      1.88 o 
   0   5  10       96.10       89.45      1.97 o 
   1   5  10       27.02       23.97      1.56 o 
   2   5  10       26.02       26.93      4.19 o 
   3   5  10        0.51        0.54      0.70 o 
  -7   6  10       23.97       22.92      1.34 o 
  -6   6  10        1.60        1.17      0.70 o 
  -5   6  10        7.29        8.70      0.79 o 
  -4   6  10        0.77        0.90      0.50 o 
  -3   6  10        0.01       -0.38      0.38 o 
  -2   6  10        5.03        5.02      0.66 o 
  -1   6  10       14.78       16.42      0.92 o 
   0   6  10        7.02        6.30      0.68 o 
   1   6  10       63.77       68.64      3.09 o 
   2   6  10        7.05        7.02      1.11 o 
  -7   7  10        1.62        1.10      0.66 o 
  -6   7  10        0.00       -0.46      0.46 o 
  -5   7  10        2.70        1.05      0.62 o 
  -4   7  10        3.41        4.38      1.01 o 
  -3   7  10       10.45        8.86      0.84 o 
  -2   7  10       34.81       39.88      1.55 o 
  -1   7  10        3.49        4.10      0.97 o 
   0   7  10       57.45       63.98      4.24 o 
   1   7  10       20.38       21.96      3.03 o 
  -5   8  10        0.02       -0.54      0.54 o 
  -4   8  10        1.51        0.78      0.59 o 
  -3   8  10        0.36        0.34      0.56 o 
  -2   8  10        4.86        4.19      1.13 o 
  -1   8  10       15.77       17.77      1.82 o 
   1  -8  11        2.37        3.85      0.80 o 
   2  -8  11        0.00        0.18      0.68 o 
   3  -8  11        0.02        0.88      0.66 o 
  -2  -7  11        1.27        1.27      0.60 o 
  -1  -7  11       27.52       26.11      1.53 o 
   0  -7  11        0.74        0.16      0.55 o 
   1  -7  11        6.65        7.37      0.80 o 
   2  -7  11       33.29       33.01      1.61 o 
   3  -7  11       60.03       58.23      2.06 o 
   4  -7  11       39.82       42.98      1.83 o 
   5  -7  11       26.97       31.19      1.96 o 
  -3  -6  11        0.05        0.96      0.69 o 
  -2  -6  11       11.87        9.41      0.99 o 
  -1  -6  11        0.09        0.25      0.54 o 
   0  -6  11       12.90       15.00      1.06 o 
   1  -6  11        2.49        2.39      0.59 o 
   2  -6  11      132.34      133.50      2.89 o 
   3  -6  11        7.51        6.27      0.77 o 
   4  -6  11       45.25       46.21      1.67 o 
   5  -6  11        2.15        0.80      1.39 o 
  -4  -5  11       26.07       19.30      1.36 o 
  -3  -5  11       66.66       64.54      1.84 o 
  -2  -5  11        2.17        2.29      0.58 o 
  -1  -5  11       78.39       75.94      2.35 o 
   0  -5  11       15.19       15.23      0.93 o 
   1  -5  11       63.23       60.08      1.82 o 
   2  -5  11       48.54       42.34      2.03 o 
   3  -5  11      114.01      119.81      2.88 o 
   4  -5  11       42.55       40.78      1.75 o 
   5  -5  11        3.81        3.53      0.73 o 
   6  -5  11        0.08       -0.12      1.21 o 
  -5  -4  11       10.26       11.01      1.05 o 
  -4  -4  11        0.45        0.46      0.64 o 
  -3  -4  11       35.30       32.98      1.68 o 
  -2  -4  11       21.32       18.48      1.17 o 
  -1  -4  11       91.11       91.20      2.00 o 
   0  -4  11       30.48       33.07      1.25 o 
   1  -4  11        7.47        8.37      0.70 o 
   2  -4  11        7.75        7.94      0.74 o 
   3  -4  11       46.73       46.04      1.54 o 
   4  -4  11        5.35        6.53      0.84 o 
   5  -4  11        0.06       -0.73      0.73 o 
   6  -4  11        0.91        1.33      1.21 o 
  -5  -3  11       39.45       38.13      1.49 o 
  -4  -3  11      100.85       99.23      2.09 o 
  -3  -3  11       12.99       14.05      0.83 o 
  -2  -3  11       41.54       43.82      1.15 o 
  -1  -3  11        8.24        8.32      0.78 o 
   0  -3  11      120.61      114.99      2.23 o 
   1  -3  11        5.30        3.72      0.50 o 
   2  -3  11       11.89        6.93      0.64 o 
   3  -3  11        0.07       -0.29      0.32 o 
   4  -3  11       12.67       10.35      0.69 o 
   5  -3  11       11.70       12.95      1.36 o 
   6  -3  11        1.72        1.10      0.70 o 
  -6  -2  11       46.06       47.10      1.59 o 
  -5  -2  11      111.95      113.40      2.25 o 
  -4  -2  11       15.16       16.63      0.86 o 
  -3  -2  11        0.12       -0.09      0.41 o 
  -2  -2  11      213.77      215.15      3.73 o 
  -1  -2  11      266.28      247.92      3.92 o 
   0  -2  11      145.09      142.03      2.52 o 
   1  -2  11      262.08      258.54      4.31 o 
   2  -2  11       92.27       83.61      1.82 o 
   3  -2  11       19.09       21.81      1.01 o 
   4  -2  11       11.07        9.26      0.92 o 
   5  -2  11        1.74        3.45      0.78 o 
   6  -2  11       10.46       14.34      1.76 o 
  -6  -1  11       28.71       29.38      1.68 o 
  -5  -1  11       59.82       59.34      1.55 o 
  -4  -1  11       38.21       35.67      1.10 o 
  -3  -1  11      162.33      158.96      2.61 o 
  -2  -1  11       45.18       44.28      1.97 o 
  -1  -1  11       43.93       38.55      1.16 o 
   0  -1  11        3.86        3.08      0.49 o 
   1  -1  11      327.32      340.95      4.48 o 
   2  -1  11       35.88       36.03      1.01 o 
   3  -1  11      189.94      180.86      3.55 o 
   4  -1  11       59.90       59.77      2.47 o 
   5  -1  11        0.99        0.44      0.61 o 
   6  -1  11       14.83       17.50      1.50 o 
  -7   0  11       23.04       20.04      1.16 o 
  -6   0  11        2.30        2.05      0.46 o 
  -5   0  11        8.71        5.22      0.67 o 
  -4   0  11       17.74       18.36      1.03 o 
  -3   0  11       90.24       85.81      1.71 o 
  -2   0  11       18.60       17.52      0.82 o 
  -1   0  11      272.20      254.08      3.62 o 
   0   0  11        1.09        0.18      0.29 o 
   1   0  11      217.08      204.92      3.12 o 
   2   0  11      178.18      171.65      3.76 o 
   3   0  11      352.88      330.74      7.12 o 
   4   0  11       13.19       11.09      1.14 o 
   5   0  11       49.92       50.07      2.21 o 
   6   0  11        0.23        0.44      0.85 o 
  -7   1  11       36.78       36.90      1.57 o 
  -6   1  11       34.99       28.60      1.17 o 
  -5   1  11       87.90       92.77      2.00 o 
  -4   1  11       96.88       84.39      1.88 o 
  -3   1  11      103.08       99.47      1.88 o 
  -2   1  11        2.66        3.52      0.45 o 
  -1   1  11      258.65      276.77      3.87 o 
   0   1  11      178.87      193.64      2.63 o 
   1   1  11       10.32        8.22      0.52 o 
   2   1  11       78.83       70.84      2.18 o 
   3   1  11       14.71       17.67      1.22 o 
   4   1  11       10.61       10.34      1.08 o 
   5   1  11        4.55        4.06      0.85 o 
  -7   2  11        0.02        0.04      0.52 o 
  -6   2  11       22.78       26.54      1.23 o 
  -5   2  11       17.88       17.34      1.28 o 
  -4   2  11       18.33       22.16      1.04 o 
  -3   2  11       35.67       42.86      1.16 o 
  -2   2  11      139.28      137.53      2.32 o 
  -1   2  11      291.88      299.64      4.15 o 
   0   2  11        1.15        0.49      0.33 o 
   1   2  11       39.26       42.70      1.22 o 
   2   2  11       42.09       48.12      1.79 o 
   3   2  11        0.00        0.07      0.55 o 
   4   2  11        7.60        7.92      1.02 o 
   5   2  11       16.67       23.15      1.60 o 
  -7   3  11       24.05       33.45      1.33 o 
  -6   3  11       61.96       67.39      1.70 o 
  -5   3  11        0.69        0.43      0.41 o 
  -4   3  11        3.42        0.79      0.43 o 
  -3   3  11       22.84       21.69      0.96 o 
  -2   3  11       61.99       62.14      1.77 o 
  -1   3  11      184.74      200.14      3.23 o 
   0   3  11      196.07      199.83      3.12 o 
   1   3  11       41.63       38.12      0.96 o 
   2   3  11       71.63       67.84      2.40 o 
   3   3  11       12.80       18.46      1.48 o 
   4   3  11       38.56       43.95      2.61 o 
  -7   4  11        2.40        3.00      0.63 o 
  -6   4  11       41.62       39.74      1.35 o 
  -5   4  11        4.23        4.85      0.58 o 
  -4   4  11        1.01        0.88      0.39 o 
  -3   4  11        2.99        4.43      0.58 o 
  -2   4  11       27.36       24.46      1.06 o 
  -1   4  11        7.61        5.60      0.59 o 
   0   4  11       33.65       36.01      1.19 o 
   1   4  11       36.04       34.46      1.65 o 
   2   4  11       21.01       25.48      2.31 o 
   3   4  11       23.53       29.30      1.98 o 
  -7   5  11       68.36       64.25      1.98 o 
  -6   5  11       26.12       24.79      1.37 o 
  -5   5  11      125.92      113.70      2.41 o 
  -4   5  11       77.20       72.75      1.81 o 
  -3   5  11       94.56       86.33      2.49 o 
  -2   5  11        1.57        0.07      0.43 o 
  -1   5  11       85.50       79.42      1.86 o 
   0   5  11       35.99       39.32      1.54 o 
   1   5  11       20.30       19.35      1.36 o 
   2   5  11        0.09        0.45      0.67 o 
   3   5  11        1.95        2.46      0.87 o 
  -7   6  11        2.84        3.32      0.77 o 
  -6   6  11       60.69       54.65      1.85 o 
  -5   6  11        0.07        0.12      0.63 o 
  -4   6  11       56.99       56.65      1.79 o 
  -3   6  11       22.40       22.12      1.67 o 
  -2   6  11       27.85       26.90      1.37 o 
  -1   6  11        7.06        6.19      0.91 o 
   0   6  11        0.80        0.50      0.58 o 
   1   6  11        0.01        1.09      1.33 o 
  -6   7  11        2.45        4.11      0.88 o 
  -5   7  11        8.09        8.37      0.92 o 
  -4   7  11       10.64       10.80      0.99 o 
  -3   7  11       29.57       31.53      1.47 o 
  -2   7  11       65.06       64.55      1.97 o 
  -1   7  11        5.11        6.16      0.90 o 
   0   7  11       15.01       18.12      1.95 o 
  -4   8  11       21.40       26.21      1.46 o 
  -3   8  11       41.84       44.34      2.03 o 
  -2   8  11        4.06        3.94      1.19 o 
  -1  -7  12       13.41       11.04      1.21 o 
   0  -7  12       32.80       33.61      1.81 o 
   1  -7  12        2.02        3.61      0.87 o 
   2  -7  12       14.51       15.85      1.42 o 
   3  -7  12        2.80        2.12      0.72 o 
   4  -7  12       10.95       12.46      1.15 o 
  -2  -6  12        0.91       -0.01      0.54 o 
  -1  -6  12       79.82       79.78      2.45 o 
   0  -6  12       23.38       21.06      1.30 o 
   1  -6  12       11.04       15.34      1.14 o 
   2  -6  12        0.46        0.40      0.66 o 
   3  -6  12       57.64       66.75      1.96 o 
   4  -6  12        2.32        2.69      0.69 o 
   5  -6  12       21.49       21.01      1.53 o 
  -3  -5  12        6.36        5.58      0.78 o 
  -2  -5  12       15.05       15.68      1.11 o 
  -1  -5  12       24.42       27.42      1.41 o 
   0  -5  12        2.38        2.94      0.59 o 
   1  -5  12       33.77       36.04      1.57 o 
   2  -5  12        6.37        6.43      0.81 o 
   3  -5  12       12.85       11.55      1.00 o 
   4  -5  12       22.71       25.10      1.62 o 
   5  -5  12        2.54        1.83      0.67 o 
  -4  -4  12        1.61        0.86      0.50 o 
  -3  -4  12       13.36       12.13      0.96 o 
  -2  -4  12       83.06       81.69      2.94 o 
  -1  -4  12        1.89        0.51      0.47 o 
   0  -4  12      135.58      130.55      2.57 o 
   1  -4  12       27.72       23.07      1.49 o 
   2  -4  12       93.11       87.60      2.12 o 
   3  -4  12        0.00       -0.41      0.41 o 
   4  -4  12       46.87       44.34      1.79 o 
   5  -4  12       17.08       14.86      1.94 o 
  -5  -3  12        9.32        7.69      1.42 o 
  -4  -3  12       38.22       38.42      2.14 o 
  -3  -3  12        7.04        7.05      0.94 o 
  -2  -3  12       14.45       13.66      0.89 o 
  -1  -3  12        2.01        2.37      0.63 o 
   0  -3  12        2.21        0.61      0.44 o 
   1  -3  12       66.80       68.80      2.66 o 
   2  -3  12       30.90       33.92      1.93 o 
   3  -3  12      112.91      109.22      2.41 o 
   4  -3  12      147.26      152.78      3.59 o 
   5  -3  12        2.34        1.09      1.09 o 
  -6  -2  12       31.47       29.78      1.95 o 
  -5  -2  12        0.51        1.03      0.45 o 
  -4  -2  12       65.13       67.67      1.87 o 
  -3  -2  12       86.39       92.75      2.01 o 
  -2  -2  12       77.42       75.45      1.80 o 
  -1  -2  12       25.47       23.65      1.08 o 
   0  -2  12      155.70      155.89      3.56 o 
   1  -2  12        4.38        7.98      0.70 o 
   2  -2  12       10.52        9.13      0.76 o 
   3  -2  12      137.10      135.55      3.72 o 
   4  -2  12       10.24       10.33      1.54 o 
   5  -2  12        5.78        8.82      1.19 o 
  -6  -1  12        0.05        0.24      0.57 o 
  -5  -1  12      173.95      169.90      3.11 o 
  -4  -1  12        1.59        1.39      0.50 o 
  -3  -1  12      169.80      175.71      3.11 o 
  -2  -1  12       47.48       51.62      1.32 o 
  -1  -1  12      136.04      149.87      2.98 o 
   0  -1  12      223.29      228.05      4.11 o 
   1  -1  12       86.76       91.74      3.31 o 
   2  -1  12       28.57       30.44      0.93 o 
   3  -1  12        4.16        3.61      0.69 o 
   4  -1  12        3.48        4.54      0.93 o 
   5  -1  12        0.13        0.33      0.58 o 
  -6   0  12       23.22       26.24      1.14 o 
  -5   0  12       29.36       35.07      1.20 o 
  -4   0  12        7.30        5.88      0.70 o 
  -3   0  12        0.14        0.12      0.42 o 
  -2   0  12       28.95       28.47      1.09 o 
  -1   0  12      121.35      112.28      2.04 o 
   0   0  12        0.01        0.24      0.43 o 
   1   0  12        9.74        7.66      0.68 o 
   2   0  12        7.25        7.32      0.63 o 
   3   0  12       16.17       19.08      1.26 o 
   4   0  12        8.66        6.87      1.46 o 
   5   0  12       36.62       40.14      2.24 o 
  -7   1  12       22.82       28.04      1.50 o 
  -6   1  12       62.95       64.34      2.19 o 
  -5   1  12       36.57       40.36      1.41 o 
  -4   1  12        0.22       -0.07      0.40 o 
  -3   1  12      151.21      140.45      2.44 o 
  -2   1  12      194.42      181.46      2.89 o 
  -1   1  12      182.34      180.70      3.04 o 
   0   1  12      902.37      897.92     11.76 o 
   1   1  12       53.93       49.26      1.15 o 
   2   1  12      234.04      217.84      4.96 o 
   3   1  12        6.87        3.36      0.85 o 
   4   1  12       42.19       43.18      2.37 o 
   5   1  12        0.63        1.23      0.70 o 
  -7   2  12        5.65        6.56      0.85 o 
  -6   2  12       19.07       20.10      1.25 o 
  -5   2  12       14.74       12.09      0.86 o 
  -4   2  12        3.30        2.95      0.57 o 
  -3   2  12      160.53      147.62      2.54 o 
  -2   2  12        0.25        0.00      0.35 o 
  -1   2  12      423.88      389.16      5.62 o 
   0   2  12       45.71       48.52      1.37 o 
   1   2  12       23.19       18.15      0.87 o 
   2   2  12        0.70        1.03      0.57 o 
   3   2  12        4.04        5.42      1.02 o 
   4   2  12        4.57        8.98      1.88 o 
  -7   3  12        2.57        2.69      0.62 o 
  -6   3  12        4.22        3.53      0.60 o 
  -5   3  12       20.47       21.44      1.39 o 
  -4   3  12       12.15       11.53      0.84 o 
  -3   3  12       15.58       16.48      0.87 o 
  -2   3  12        0.00       -0.36      0.36 o 
  -1   3  12       38.08       33.40      1.21 o 
   0   3  12        7.02        9.29      0.63 o 
   1   3  12       18.47       20.07      0.96 o 
   2   3  12        0.31        0.70      1.33 o 
   3   3  12       18.82       22.85      1.74 o 
  -7   4  12       37.57       43.46      2.25 o 
  -6   4  12        4.43        2.77      0.59 o 
  -5   4  12        4.75        3.63      0.58 o 
  -4   4  12        0.05        0.05      0.40 o 
  -3   4  12       68.35       73.87      1.80 o 
  -2   4  12        5.83        5.49      0.61 o 
  -1   4  12      150.15      155.65      3.01 o 
   0   4  12        0.39        0.41      0.51 o 
   1   4  12        1.95        1.70      0.64 o 
   2   4  12       19.39       23.49      4.25 o 
   3   4  12        8.67        8.49      1.46 o 
  -6   5  12       10.61       11.98      1.05 o 
  -5   5  12       54.87       58.99      2.46 o 
  -4   5  12       67.78       77.60      2.11 o 
  -3   5  12       30.63       28.11      2.05 o 
  -2   5  12       61.85       63.61      1.98 o 
  -1   5  12        0.09        0.16      0.42 o 
   0   5  12        0.46        1.51      0.55 o 
   1   5  12       22.90       26.33      3.28 o 
   2   5  12       20.45       22.69      1.92 o 
  -6   6  12       13.96       11.06      1.03 o 
  -5   6  12        9.76        8.70      0.93 o 
  -4   6  12       47.60       43.10      1.69 o 
  -3   6  12        8.99        9.39      0.89 o 
  -2   6  12       52.02       47.38      1.72 o 
  -1   6  12        0.08        0.78      0.61 o 
   0   6  12        0.46        0.66      0.42 o 
   1   6  12        2.46        3.28      1.70 o 
  -5   7  12        9.73       10.47      1.07 o 
  -4   7  12       20.93       24.17      2.17 o 
  -3   7  12        3.62        5.17      0.87 o 
  -2   7  12        2.83        1.95      0.83 o 
  -1   7  12       13.99       17.40      1.32 o 
  -1  -6  13        6.84        7.57      0.95 o 
   0  -6  13       49.14       49.64      1.89 o 
   1  -6  13       57.34       57.33      1.92 o 
   2  -6  13       47.49       51.43      1.85 o 
   3  -6  13       19.93       22.13      1.43 o 
  -3  -5  13       11.47       12.91      1.16 o 
  -2  -5  13       13.65       13.17      1.09 o 
  -1  -5  13        1.56        1.12      0.61 o 
   0  -5  13       50.78       50.56      2.01 o 
   1  -5  13        0.67        2.30      0.75 o 
   2  -5  13       54.39       56.24      1.80 o 
   3  -5  13       23.20       26.61      1.44 o 
   4  -5  13       63.93       63.60      2.44 o 
  -4  -4  13       30.39       35.61      1.63 o 
  -3  -4  13        1.55        0.34      0.57 o 
  -2  -4  13        0.23        0.26      0.54 o 
  -1  -4  13        4.13        3.60      0.64 o 
   0  -4  13       23.98       22.55      1.26 o 
   1  -4  13        8.56        8.59      0.86 o 
   2  -4  13        0.62        0.57      0.53 o 
   3  -4  13       27.91       27.12      1.40 o 
   4  -4  13        9.68       10.73      1.07 o 
   5  -4  13        1.45        1.33      1.33 o 
  -4  -3  13        0.17       -0.80      0.81 o 
  -3  -3  13        0.83        0.61      0.56 o 
  -2  -3  13        0.63       -0.49      0.49 o 
  -1  -3  13       16.49       20.83      1.12 o 
   0  -3  13       67.98       71.96      1.96 o 
   1  -3  13       18.96       14.90      0.99 o 
   2  -3  13        8.70        9.60      0.86 o 
   3  -3  13        0.03        0.15      0.66 o 
   4  -3  13        0.03       -0.14      0.34 o 
   5  -3  13        3.86        1.94      1.33 o 
  -5  -2  13        0.06        0.00      0.46 o 
  -4  -2  13       55.93       53.37      1.99 o 
  -3  -2  13       23.69       24.43      1.16 o 
  -2  -2  13        1.59        0.66      0.47 o 
  -1  -2  13        5.28        4.63      0.78 o 
   0  -2  13       18.87       24.54      1.73 o 
   1  -2  13        1.02        1.19      0.59 o 
   2  -2  13       19.13       20.23      1.18 o 
   3  -2  13        7.33        6.72      0.81 o 
   4  -2  13       19.84       11.41      2.18 o 
   5  -2  13       11.77        8.25      1.94 o 
  -5  -1  13       12.80       12.71      0.90 o 
  -4  -1  13       15.40       17.79      1.03 o 
  -3  -1  13       30.49       34.82      1.36 o 
  -2  -1  13      169.01      171.81      4.03 o 
  -1  -1  13        6.18        7.88      0.66 o 
   0  -1  13      478.80      480.72      7.48 o 
   1  -1  13       49.64       53.67      1.89 o 
   2  -1  13       21.57       19.66      1.31 o 
   3  -1  13        0.73        0.24      0.77 o 
   4  -1  13       27.96       31.62      2.85 o 
   5  -1  13        3.11        4.58      1.07 o 
  -6   0  13       10.50       11.72      0.88 o 
  -5   0  13       16.25       13.59      1.14 o 
  -4   0  13       18.47       17.49      1.12 o 
  -3   0  13       16.39       11.45      0.83 o 
  -2   0  13       31.94       32.30      1.19 o 
  -1   0  13      126.70      121.69      2.37 o 
   0   0  13      224.84      214.07      5.80 o 
   1   0  13        0.14        0.19      0.41 o 
   2   0  13        0.21        0.92      0.73 o 
   3   0  13       11.39       15.45      1.23 o 
   4   0  13        6.90        9.87      1.31 o 
  -6   1  13        4.27        4.76      0.66 o 
  -5   1  13       39.40       40.71      1.51 o 
  -4   1  13       24.32       24.55      1.29 o 
  -3   1  13       50.58       56.48      1.58 o 
  -2   1  13       24.13       25.40      1.07 o 
  -1   1  13      144.74      125.97      3.27 o 
   0   1  13        5.48        7.55      0.68 o 
   1   1  13       44.17       41.85      2.01 o 
   2   1  13       23.72       26.82      1.60 o 
   3   1  13       46.63       49.99      2.44 o 
   4   1  13        0.10        0.32      0.62 o 
  -6   2  13       35.70       32.85      1.39 o 
  -5   2  13       58.52       58.74      1.75 o 
  -4   2  13       14.22       16.48      0.99 o 
  -3   2  13       44.62       49.45      1.47 o 
  -2   2  13       15.19       12.32      0.83 o 
  -1   2  13       77.25       82.30      1.83 o 
   0   2  13        4.49        3.20      0.50 o 
   1   2  13        8.80       10.41      0.93 o 
   2   2  13       10.17       11.06      1.05 o 
   3   2  13       15.10       15.75      2.12 o 
  -6   3  13        3.53        3.17      0.89 o 
  -5   3  13        8.30        9.29      0.83 o 
  -4   3  13       69.16       66.62      1.79 o 
  -3   3  13       83.09       84.16      2.17 o 
  -2   3  13       74.34       74.99      1.80 o 
  -1   3  13       30.32       26.75      1.37 o 
   0   3  13        4.40        3.75      0.75 o 
   1   3  13        4.88        7.06      0.86 o 
   2   3  13       26.46       24.95      1.95 o 
   3   3  13        9.57       11.14      1.40 o 
  -6   4  13        1.98        0.46      0.58 o 
  -5   4  13        0.80        1.33      0.53 o 
  -4   4  13        7.87        6.77      1.04 o 
  -3   4  13        0.01        0.05      0.46 o 
  -2   4  13       47.20       47.36      2.63 o 
  -1   4  13        5.24        4.74      0.79 o 
   0   4  13       25.54       29.20      1.54 o 
   1   4  13        0.02       -0.44      0.72 o 
   2   4  13       27.42       33.49      3.76 o 
  -6   5  13       13.45       11.91      1.07 o 
  -5   5  13        0.17       -0.52      0.52 o 
  -4   5  13       11.66       13.05      1.11 o 
  -3   5  13        0.31        0.00      0.51 o 
  -2   5  13        0.09        0.88      0.57 o 
  -1   5  13        2.28        0.85      0.66 o 
   0   5  13        2.38        1.40      0.55 o 
   1   5  13        4.02        2.91      1.58 o 
  -5   6  13       15.21       16.85      1.35 o 
  -4   6  13        9.20       10.90      1.05 o 
  -3   6  13       27.96       30.88      1.49 o 
  -2   6  13       19.00       20.33      1.25 o 
  -1   6  13        0.26        0.19      0.67 o 
   0   6  13        7.91        9.60      3.28 o 
   1  -6  14        0.31        1.03      0.70 o 
  -2  -5  14        1.36        0.95      0.63 o 
  -1  -5  14       40.80       46.73      1.84 o 
   0  -5  14        7.17        8.83      0.97 o 
   1  -5  14       10.69       13.04      1.52 o 
   2  -5  14        5.27        5.38      0.82 o 
   3  -5  14        8.03        8.48      0.95 o 
  -3  -4  14        3.43        2.22      0.75 o 
  -2  -4  14        5.06        5.53      0.82 o 
  -1  -4  14       34.57       35.15      1.63 o 
   0  -4  14       14.29       13.81      1.10 o 
   1  -4  14       39.62       37.79      1.63 o 
   2  -4  14        8.14        8.49      0.95 o 
   3  -4  14        2.10       -0.04      1.04 o 
   4  -4  14       24.70       25.37      1.49 o 
  -4  -3  14       21.28       15.20      1.61 o 
  -3  -3  14        3.49        3.77      1.30 o 
  -2  -3  14      101.20      103.92      2.57 o 
  -1  -3  14        7.18        7.02      0.77 o 
   0  -3  14      238.70      236.52      4.40 o 
   1  -3  14      167.24      165.39      3.33 o 
   2  -3  14        2.11        2.24      0.60 o 
   3  -3  14        2.17        2.30      0.74 o 
   4  -3  14        5.17        5.34      1.28 o 
  -4  -2  14        9.06       10.72      0.97 o 
  -3  -2  14        0.51        1.36      0.59 o 
  -2  -2  14       13.39       13.48      0.95 o 
  -1  -2  14       11.25        9.88      0.92 o 
   0  -2  14      107.31      107.21      2.60 o 
   1  -2  14        2.38        2.30      0.63 o 
   2  -2  14        1.26        2.75      0.57 o 
   3  -2  14       12.63       14.05      1.09 o 
   4  -2  14       21.39       29.49      3.40 o 
  -5  -1  14        0.54       -0.35      0.48 o 
  -4  -1  14       19.00       17.73      1.52 o 
  -3  -1  14       44.88       43.50      1.66 o 
  -2  -1  14        0.21        0.26      0.46 o 
  -1  -1  14        4.49        3.81      0.66 o 
   0  -1  14       23.20       22.52      1.20 o 
   1  -1  14       42.30       47.80      2.63 o 
   2  -1  14       39.67       39.18      2.74 o 
   3  -1  14       31.94       33.81      2.44 o 
   4  -1  14        0.00       -0.12      1.21 o 
  -5   0  14       64.76       66.71      2.00 o 
  -4   0  14        3.18        3.78      0.69 o 
  -3   0  14       20.65       25.03      1.26 o 
  -2   0  14        0.70        1.17      0.56 o 
  -1   0  14        1.87        2.28      0.55 o 
   0   0  14       19.60       20.02      1.24 o 
   1   0  14        6.90        7.92      0.74 o 
   2   0  14        0.02        0.36      0.51 o 
   3   0  14       21.88       24.51      3.15 o 
   4   0  14        0.27       -0.36      1.21 o 
  -5   1  14       19.93       21.83      1.22 o 
  -4   1  14       10.82       11.50      0.99 o 
  -3   1  14      111.95      100.46      2.26 o 
  -2   1  14       35.09       38.80      1.49 o 
  -1   1  14       91.04       84.60      1.94 o 
   0   1  14       26.12       27.94      1.21 o 
   1   1  14       15.49       13.54      1.14 o 
   2   1  14       40.91       46.29      4.55 o 
   3   1  14       25.47       23.42      3.03 o 
  -5   2  14       13.32       13.77      0.99 o 
  -4   2  14       41.35       34.95      1.74 o 
  -3   2  14        5.89        4.83      0.73 o 
  -2   2  14       79.17       76.01      2.06 o 
  -1   2  14       70.90       66.96      1.71 o 
   0   2  14       91.82       86.29      2.21 o 
   1   2  14       26.71       20.58      1.22 o 
   2   2  14       19.29       20.38      2.91 o 
   3   2  14        4.64        1.82      1.46 o 
  -5   3  14        4.70        3.93      0.68 o 
  -4   3  14        0.84        1.37      0.58 o 
  -3   3  14       33.01       31.85      1.52 o 
  -2   3  14        2.47        2.36      0.75 o 
  -1   3  14       11.82        8.86      0.78 o 
   0   3  14        3.58        6.47      0.92 o 
   1   3  14        9.90       12.20      0.66 o 
   2   3  14        9.70       10.92      2.43 o 
  -5   4  14        8.05       10.14      1.10 o 
  -4   4  14        9.23        9.35      0.97 o 
  -3   4  14       33.24       35.48      1.73 o 
  -2   4  14        1.17        0.97      0.95 o 
  -1   4  14       29.48       28.37      1.33 o 
   0   4  14        6.04        8.71      0.97 o 
   1   4  14        6.98       10.31      2.43 o 
  -5   5  14       12.10       11.65      1.21 o 
  -4   5  14       29.81       33.19      1.78 o 
  -3   5  14       86.42       97.16      2.70 o 
  -2   5  14       27.94       30.14      2.24 o 
  -1   5  14       43.38       46.72      2.32 o 
   0   5  14       25.03       30.74      1.96 o 
  -1  -4  15        1.01        0.23      0.71 o 
   0  -4  15       19.35       21.13      1.37 o 
   1  -4  15        0.51        1.11      0.67 o 
   2  -4  15        2.54        2.63      0.72 o 
  -3  -3  15       12.44       11.60      1.63 o 
  -2  -3  15       11.85       12.68      1.30 o 
  -1  -3  15        0.51        0.12      0.59 o 
   0  -3  15       24.17       23.96      1.39 o 
   1  -3  15       38.00       40.88      1.68 o 
   2  -3  15        0.11        0.04      0.55 o 
   3  -3  15        0.17        0.94      0.70 o 
  -3  -2  15        8.31       11.44      1.05 o 
  -2  -2  15        1.90        2.19      0.70 o 
  -1  -2  15       17.99       22.37      1.32 o 
   0  -2  15       10.04       10.12      0.94 o 
   1  -2  15       85.19       82.63      3.08 o 
   2  -2  15       11.35        9.18      1.48 o 
   3  -2  15       12.30       10.64      1.14 o 
  -4  -1  15        0.17        0.50      0.59 o 
  -3  -1  15       10.48        8.00      0.89 o 
  -2  -1  15       20.49       24.52      1.38 o 
  -1  -1  15        5.06        3.55      1.02 o 
   0  -1  15       77.10       77.99      3.14 o 
   1  -1  15        4.29        5.87      0.76 o 
   2  -1  15       12.11       10.44      1.09 o 
   3  -1  15       12.64       15.26      1.84 o 
  -4   0  15       14.58       13.48      1.14 o 
  -3   0  15        5.77        5.66      0.76 o 
  -2   0  15       18.83       17.11      1.15 o 
  -1   0  15       25.24       23.03      1.28 o 
   0   0  15       45.52       42.82      1.54 o 
   1   0  15        4.52        4.05      0.84 o 
   2   0  15       33.37       38.86      1.65 o 
   3   0  15        0.66        2.18      1.58 o 
  -5   1  15        3.95        6.03      0.78 o 
  -4   1  15       17.10       22.88      1.38 o 
  -3   1  15       11.12       10.53      0.97 o 
  -2   1  15       28.90       31.12      1.50 o 
  -1   1  15       49.99       50.77      1.68 o 
   0   1  15       20.74       19.38      1.20 o 
   1   1  15        1.57        1.26      0.69 o 
   2   1  15        7.27       10.21      1.70 o 
  -5   2  15       34.51       40.18      1.69 o 
  -4   2  15       24.16       30.16      1.74 o 
  -3   2  15      104.46      104.40      2.61 o 
  -2   2  15       13.26       14.03      1.04 o 
  -1   2  15       60.29       56.09      2.26 o 
   0   2  15        2.11        0.55      0.65 o 
   1   2  15        2.74        2.95      0.66 o 
   2   2  15        0.28       -1.21      1.33 o 
  -4   3  15       12.49       14.01      1.23 o 
  -3   3  15       41.59       44.63      1.73 o 
  -2   3  15        4.82        4.52      0.74 o 
  -1   3  15       54.93       58.99      1.95 o 
   0   3  15        3.99        4.49      0.87 o 
   1   3  15       36.12       48.93      5.70 o 
  -4   4  15        6.06        5.02      0.99 o 
  -3   4  15        0.40       -0.37      0.91 o 
  -2   4  15       27.69       30.29      1.61 o 
  -1   4  15        1.53        1.72      0.82 o 
   0   4  15        0.92        0.31      0.64 o 
  -1  -3  16        0.46       -0.63      0.63 o 
   0  -3  16       10.87       11.92      1.10 o 
   1  -3  16        0.11       -0.07      0.63 o 
  -2  -2  16       10.50       10.29      1.12 o 
  -1  -2  16        1.87        1.72      0.68 o 
   0  -2  16        3.52        2.21      0.66 o 
   1  -2  16        0.07       -0.04      0.55 o 
  -3  -1  16        7.57        3.93      0.88 o 
  -2  -1  16       60.26       67.18      2.11 o 
  -1  -1  16       15.99       15.57      1.76 o 
   0  -1  16       41.39       49.92      1.92 o 
   1  -1  16        0.18       -0.46      0.67 o 
  -3   0  16       23.69       26.49      1.66 o 
  -2   0  16       12.53       17.42      1.24 o 
  -1   0  16       29.28       30.04      1.48 o 
   0   0  16        8.93       14.72      1.15 o 
   1   0  16        3.94        2.61      0.85 o 
  -3   1  16       20.34       23.22      1.49 o 
  -2   1  16        2.65        2.98      0.72 o 
  -1   1  16       26.64       30.04      1.65 o 
   0   1  16        0.00       -0.65      0.65 o 
   1   1  16       51.38       61.45      3.02 o 
  -3   2  16        9.69        6.56      0.91 o 
  -2   2  16       43.12       43.21      1.72 o 
  -1   2  16        2.40        0.88      0.65 o 
   0   2  16       12.13       13.60      1.34 o 
  -2   3  16       21.77       22.94      1.47 o 
  -1   3  16        9.79        8.17      1.87 o 
                                                 
